# Supplementary material for: Partner choice, confounding and trait convergence all contribute to phenotypic partner similarity
Source: Nat Hum Behav. 2023 Mar 16;7(5):776–89. doi: 10.1038/s41562-022-01500-w (PMC10202815; doi:10.1038/s41562-022-01500-w)
Supplement: Supplementary file 4 — Summary of all age- and sex-specific results for all 118 traits. Phenotypic correlation among couples (pheno_couple_r2, pheno_couple_r, pheno_couple_r_se), MR estimates (n_exposure, n_outcome, IVW_beta, IVW_se, IVW_pval), differences between phenotypic estimates and MR estimates (couple_r_versus_IVW_diff_pval), sex-specific MR estimates and differences (sex_het_pval, IVW_beta_male, IVW_se_male, IVW_pval_male and female), and model estimates to assess the trend across bins by both age and time spent together for (1) MR estimates (weighted by SE), (2) Pearson correlations and (3) Spearman correlations (column names are given as bin_slope_beta, bin_slope_se, bin_slope_pval, with suffixes MR_wt, pearson and spearman to denote the different models and age and time_together to denote the different binning category). Note that n_pairs refers to the number of couples who each have data for the specified phenotype to compute couple correlations (couple_r2, couple_r and so on), n_exposure refers to the number of participants in the Neale models (sample size summed across men and women models) and n_outcome refers to the number of participants in the models estimating the effect of SNPs on the outcome of interest. Specifically, the model estimated the association between each genetic instrument measured in the index individual with the phenotype measured in the partner using the UKBB partner data set described. As these models were performed in males and females separately and do not require phenotype information for each partner, the result n_outcome is larger than n_pairs. All P values presented in this table come from two-sided P values. [file 41562_2022_1500_MOESM4_ESM.xlsx]

## Sheet: Supp Table 1 complete_summary
trait_description	trait_ID	variable_type	category	n_pairs	pheno_couple_r2	pheno_couple_r	pheno_couple_r_se	num_IVs	n_exposure	n_outcome	IVW_beta	IVW_se	IVW_pval	couple_r_vs_IVW_diff_pval	sex_het_pval	IVW_beta_male	IVW_beta_female	IVW_se_male	IVW_se_female	IVW_pval_male	IVW_pval_female	bin_slope_beta_MR_wt_age	bin_slope_beta_MR_wt_time_together	bin_slope_se_MR_wt_age	bin_slope_se_MR_wt_time_together	bin_slope_pval_MR_wt_age	bin_slope_pval_MR_wt_time_together	bin_slope_beta_pearson_time_together	bin_slope_beta_pearson_age	bin_slope_se_pearson_time_together	bin_slope_se_pearson_age	bin_slope_pval_pearson_time_together	bin_slope_pval_pearson_age	bin_slope_beta_spearman_time_together	bin_slope_beta_spearman_age	bin_slope_se_spearman_time_together	bin_slope_se_spearman_age	bin_slope_pval_spearman_time_together	bin_slope_pval_spearman_age
Comparative height size at age 10	1697	ordinal	body	50242	0.0139733586604651	0.118209	0.00443016	409	355331	101886	0.188923	0.010198	1.2867e-76	2.01902e-10	0.502551	0.18135	0.194961	0.0146931	0.0140084	5.34412e-35	4.96105e-44	0.00349043	0.00105546	0.00180207	0.000737631	0.148161	0.247846	0.000841019	0.000137463	0.000427052	0.000615856	0.143536	0.837709	0.000846337	0.000178939	0.000443535	0.000644147	0.152401	0.799217
Sitting height	20015_irnt	continuous_irnt	body	51471	0.0300486630392958	0.173346	0.00434112	521	360066	103099	0.149494	0.00894988	1.23768e-62	0.0164908	0.400968	0.142802	0.157211	0.0121884	0.0120732	1.05207e-31	9.23506e-39	0.00123368	9.31652e-05	0.000740425	0.00121176	0.194268	0.943556	-0.00116943	0.000474841	0.000397161	0.000726311	0.0602928	0.559902	-0.000995417	0.000518343	0.000377894	0.000855724	0.0780487	0.587447
Body mass index (BMI)	21001_irnt	continuous_irnt	body	51409	0.0709538018127409	0.266372	0.00425116	343	359983	103058	0.221799	0.014671	1.22805e-51	0.00352173	0.038726	0.194838	0.251664	0.0197857	0.0190862	7.03257e-23	1.06145e-39	-0.00276905	-0.0011073	0.00187543	0.0014433	0.236303	0.498813	-0.000613526	-0.000481179	0.000304726	0.000334808	0.137535	0.246217	-0.000468178	-0.000261755	0.000162801	0.000287906	0.0637486	0.43029
Weight	21002_irnt	continuous_irnt	body	51449	0.0553579145179664	0.235283	0.00428503	373	360116	103099	0.186231	0.0123887	4.5078e-51	0.000182658	0.00589614	0.153126	0.22002	0.0170978	0.0172591	3.37146e-19	3.19558e-37	-0.00246484	-0.000910144	0.00192709	0.00163842	0.290843	0.61729	-7.22979e-05	4.10721e-06	0.000275072	0.00069525	0.809696	0.995657	0.000310761	0.000295573	0.000184123	0.000631926	0.190036	0.671857
Body fat percentage	23099_irnt	continuous_irnt	body	50072	0.0694040354601717	0.263446	0.00431114	293	354628	101639	0.222454	0.0159572	3.58604e-44	0.0131389	0.124958	0.19938	0.247319	0.0227012	0.0214688	1.59455e-18	1.04689e-30	2.56194e-05	0.000243871	0.000341559	0.000800234	0.944931	0.780475	-0.00179521	-0.00129007	3.71911e-05	0.000572238	1.95781e-05	0.109488	-0.00180194	-0.00101631	0.000112074	0.000404266	0.000523299	0.0866356
Whole body fat mass	23100_irnt	continuous_irnt	body	49999	0.0673972010528403	0.25961	0.00431893	322	354244	101565	0.227765	0.0142887	3.33253e-57	0.0328957	0.00589099	0.188218	0.265611	0.0202124	0.019527	1.25424e-20	3.88362e-42	-0.00205349	-0.000306035	0.002144	0.00105761	0.408827	0.791148	-0.00120961	-0.00105222	0.000173991	0.000634427	0.00610486	0.19579	-0.000948421	-0.000658408	0.000194586	0.000433378	0.016505	0.226015
Whole body fat-free mass	23101_irnt	continuous_irnt	body	50110	0.0390415901229708	0.197589	0.00437924	458	354808	101677	0.162588	0.010095	2.32349e-58	0.00146871	0.0917236	0.146105	0.179576	0.0136048	0.0144514	6.66136e-27	1.88476e-35	0.00170261	0.00112692	0.00126174	0.00128084	0.270005	0.44373	1.91859e-05	0.0010081	0.000246443	0.000903832	0.942848	0.345993	0.000235859	0.00140683	0.000308761	0.000990658	0.500516	0.250663
Whole body water mass	23102_irnt	continuous_irnt	body	50115	0.0389083102012569	0.197252	0.00437933	457	354834	101682	0.161701	0.0101345	2.60962e-57	0.0012815	0.0480124	0.142529	0.182164	0.0137373	0.0145978	3.21174e-25	9.73574e-36	0.00137463	0.00123058	0.00133048	0.00146106	0.377506	0.461493	-7.94329e-06	0.00094434	0.000250083	0.0008615	0.976656	0.35312	0.000212577	0.00131321	0.000284011	0.00097539	0.508506	0.270881
Basal metabolic rate	23105_irnt	continuous_irnt	body	50113	0.0455212209103576	0.213357	0.00436432	449	354825	101680	0.158424	0.0103361	5.02436e-53	9.77587e-07	0.00176289	0.126261	0.190223	0.0139289	0.0149745	1.24909e-19	5.6844e-37	0.00108033	0.000637441	0.00157858	0.0012366	0.54287	0.6418	-0.000132236	0.000650316	0.000231202	0.00084865	0.607402	0.499279	0.000201867	0.00106378	0.000209501	0.000915951	0.406347	0.329493
Impedance of whole body	23106_irnt	continuous_irnt	body	50106	0.0188051664902059	0.137132	0.00442529	392	354795	101673	0.0614246	0.0124441	7.9731e-07	9.91818e-09	0.934197	0.0650204	0.0670207	0.016512	0.0177288	8.22408e-05	0.00015662	0.00070191	0.000111385	0.00103091	0.000927903	0.544802	0.91204	0.000503113	0.00128789	0.000353948	0.000896278	0.250313	0.24628	0.000656225	0.00161646	0.000345854	0.000739734	0.154026	0.116779
Impedance of leg (right)	23107_irnt	continuous_irnt	body	50114	0.0189164980922855	0.137537	0.00442468	360	354817	101681	0.0649746	0.0126527	2.81779e-07	6.18081e-08	0.0744218	0.0904146	0.0448369	0.0171214	0.0189618	1.28632e-07	0.0180502	0.00115116	0.000882123	0.00139607	0.000791459	0.47006	0.346292	0.000788181	0.00126152	0.000308385	0.000477026	0.0835165	0.077354	0.000673092	0.00154687	0.00013094	0.000432889	0.0142643	0.0374625
Impedance of arm (right)	23109_irnt	continuous_irnt	body	50107	0.0148934375982977	0.122039	0.00443405	346	354792	101674	0.0655431	0.0130468	5.06828e-07	4.13281e-05	0.154045	0.0492809	0.0864285	0.0178732	0.018967	0.00582903	5.19413e-06	-0.00178816	-0.00121535	0.00162926	0.000705247	0.352607	0.183307	-5.75194e-05	0.00023936	0.000360188	0.00108582	0.883269	0.839677	-0.000101937	0.000166453	0.000373731	0.00110494	0.802738	0.889815
Leg fat percentage (right)	23111_irnt	continuous_irnt	body	50114	0.0765498675848762	0.276676	0.00429275	285	354811	101681	0.257301	0.0164039	1.90499e-55	0.253179	0.0829569	0.231405	0.288092	0.0239249	0.0222841	3.96081e-22	3.12426e-38	0.000496621	-4.95233e-05	0.00116774	0.00124072	0.699293	0.970669	-0.00160851	-0.00167771	0.000326944	0.000405359	0.0160887	0.0256063	-0.00177231	-0.00165796	0.000203242	0.000251416	0.00317467	0.00709733
Leg fat mass (right)	23112_irnt	continuous_irnt	body	50114	0.0701166625720051	0.264796	0.00430768	306	354807	101681	0.246236	0.0147395	1.18807e-62	0.226806	0.00216021	0.200109	0.288777	0.0207622	0.0201143	5.51804e-22	9.66179e-47	-0.00147766	-0.00115066	0.00196021	0.00105966	0.505723	0.356992	-0.00104441	-0.00165337	0.000176456	0.000663187	0.00963495	0.0882453	-0.000735067	-0.00116971	8.71942e-05	0.000450661	0.00350252	0.0806867
Leg fat-free mass (right)	23113_irnt	continuous_irnt	body	50112	0.0429950243538965	0.207352	0.00437014	422	354798	101679	0.151091	0.0110715	2.10988e-42	2.28108e-06	0.0963746	0.133723	0.169033	0.0150283	0.0150041	5.68102e-19	1.93705e-29	0.000317483	0.000596121	0.00141385	0.00116735	0.836753	0.644792	-0.000418046	0.000743202	0.000236878	0.000730077	0.175781	0.383635	-0.000193342	0.00134927	0.000125846	0.00082436	0.22204	0.200204
Leg predicted mass (right)	23114_irnt	continuous_irnt	body	50112	0.0429944382880218	0.207351	0.00437014	422	354798	101679	0.153284	0.0110831	1.67064e-43	5.67285e-06	0.17238	0.138233	0.167171	0.0150015	0.0149891	3.12547e-20	6.93838e-29	0.00012998	0.000131903	0.00100089	0.000990257	0.904892	0.902468	-0.000432203	0.000681272	0.00025725	0.000732048	0.191531	0.420689	-0.00021833	0.00123519	0.000144197	0.000836374	0.227224	0.236218
Arm fat percentage (right)	23119_irnt	continuous_irnt	body	50097	0.0548874603698712	0.234281	0.00434355	288	354760	101664	0.200316	0.0152795	2.88273e-39	0.0325016	0.0575174	0.1706	0.229044	0.0222896	0.0212129	1.95174e-14	3.54222e-27	-0.00136214	0.00119503	0.00191669	0.000657168	0.528553	0.166578	-0.000917527	-0.000706706	0.000292108	0.000308859	0.0516215	0.106139	-0.00103636	-0.000761486	0.000283541	0.000335606	0.0353671	0.108026
Arm fat mass (right)	23120_irnt	continuous_irnt	body	50095	0.0586295835593885	0.242135	0.00433503	306	354736	101662	0.206921	0.0146754	3.80401e-45	0.0213758	0.0509915	0.178242	0.234557	0.0211565	0.0196241	3.60914e-17	6.29824e-33	-0.00168219	-1.52255e-05	0.00224894	0.000714833	0.508761	0.984344	-0.00046397	-0.000536742	0.000332827	0.00040937	0.257619	0.281137	-0.000263184	-0.000374255	0.000299831	0.000330756	0.444687	0.340112
Arm fat-free mass (right)	23121_irnt	continuous_irnt	body	50092	0.033096131120358	0.181923	0.00439356	404	354732	101659	0.159782	0.0109389	2.54011e-48	0.0603492	0.0230368	0.134443	0.183733	0.0150784	0.0155865	4.82314e-19	4.50641e-32	0.00301798	0.000868642	0.00138808	0.00078545	0.117987	0.349482	-0.000106423	0.00043172	0.000265425	0.00080378	0.715305	0.628471	0.000221602	0.000585744	0.000351289	0.000887692	0.572937	0.556485
Arm predicted mass (right)	23122_irnt	continuous_irnt	body	50090	0.0333813350656891	0.182706	0.004393	400	354726	101657	0.154387	0.0110625	2.8953e-44	0.0173544	0.0384485	0.132675	0.177714	0.0151168	0.0156482	1.68404e-18	6.86033e-30	0.00310857	0.00109601	0.0016374	0.00109216	0.153861	0.389546	-0.000101304	0.000308868	0.000231501	0.000951931	0.691269	0.766894	0.000192141	0.000586108	0.000298417	0.000980594	0.5655	0.592146
Trunk fat percentage	23127_irnt	continuous_irnt	body	50068	0.0545098719352708	0.233473	0.00434567	287	354619	101635	0.186109	0.0160291	3.63506e-31	0.00434546	0.0686067	0.156827	0.214431	0.022255	0.0224801	1.83045e-12	1.44611e-21	-0.0015939	0.00113501	0.000316528	0.0014954	0.015096	0.503041	-0.00178524	-0.001203	0.000148558	0.000599924	0.00123979	0.13862	-0.0018286	-0.00101028	0.000217429	0.000476004	0.00352688	0.123897
Trunk fat mass	23128_irnt	continuous_irnt	body	50064	0.0601407233691411	0.245236	0.00433289	325	354597	101631	0.220354	0.0142503	6.15371e-54	0.0948062	0.0430409	0.189164	0.245492	0.0197873	0.0195834	1.17898e-21	4.7586e-36	-0.000792215	0.000399029	0.00173314	0.000502043	0.678669	0.484796	-0.00122509	-0.000978918	0.000220692	0.000607204	0.0115286	0.205318	-0.0010905	-0.000693	0.000269695	0.000404741	0.0272264	0.185379
Trunk fat-free mass	23129_irnt	continuous_irnt	body	50040	0.0314174405239562	0.17725	0.00439965	452	354530	101607	0.163898	0.00993585	3.94748e-61	0.219165	0.00841649	0.136871	0.189153	0.0133214	0.0147054	9.17997e-25	7.28778e-38	0.00198392	0.000908849	0.000811472	0.00124324	0.0921018	0.51768	0.000268822	0.00106353	0.000281734	0.000954941	0.410391	0.346601	0.000307944	0.00144597	0.000416469	0.0010879	0.513256	0.275843
Trunk predicted mass	23130_irnt	continuous_irnt	body	50029	0.0312885045521211	0.176886	0.00440043	451	354494	101596	0.162002	0.00995975	1.72908e-59	0.171663	0.00584918	0.134208	0.188974	0.0132861	0.0147756	5.44567e-24	1.87503e-37	0.00156889	0.000659601	0.00073976	0.00109744	0.124088	0.590193	0.000218994	0.00102686	0.000285927	0.000943857	0.499477	0.356212	0.000291529	0.00143959	0.000423767	0.00105734	0.540906	0.266581
Hand grip strength (right)	47_irnt	continuous_irnt	body	51308	0.024549710686135	0.156683	0.00436032	133	359729	102947	0.0757034	0.0232329	0.00112018	0.000613064	0.540782	0.089107	0.0610366	0.0313708	0.0334987	0.00450504	0.0684461	-0.00115211	0.0013524	0.00138313	0.00179978	0.465973	0.506974	-0.00218496	-0.000226811	0.000206701	0.000893988	0.00180862	0.816116	-0.00220109	-0.000222348	0.000124057	0.000745113	0.000390371	0.784866
Waist circumference	48_irnt	continuous_irnt	body	51538	0.0786586290228852	0.280461	0.00422819	267	360564	103189	0.23254	0.0170429	2.18145e-42	0.00635082	0.114649	0.207686	0.260167	0.0251851	0.0217324	1.6324e-16	5.01782e-33	-0.00124696	-0.00185982	0.00238497	0.00135832	0.637242	0.264435	-0.00112497	-0.000511828	0.000121465	0.000318104	0.00266362	0.20599	-0.000974331	-0.000325187	0.000103153	0.000237704	0.00251502	0.264761
Hip circumference	49_irnt	continuous_irnt	body	51522	0.0411074298068553	0.20275	0.00431417	305	360521	103173	0.161873	0.0151646	1.34087e-26	0.00952428	0.54673	0.15055	0.167721	0.0205915	0.0196928	2.64629e-13	1.63926e-17	-0.00275736	-0.000136299	0.00291336	0.00144269	0.413742	0.930688	4.17593e-05	-0.000152986	0.000232942	0.000453661	0.86915	0.758162	0.00018485	-6.05421e-05	0.000136668	0.000441952	0.269115	0.899717
Standing height	50_irnt	continuous_irnt	body	51492	0.0644066355289473	0.253785	0.00426267	684	360388	103142	0.217065	0.0069469	2.50119e-214	6.63173e-06	0.650693	0.213938	0.22006	0.00958886	0.00953281	2.88434e-110	6.624e-118	0.00256519	0.00101367	0.00135947	0.000854839	0.155629	0.321065	0.000346693	0.00267451	0.000396191	0.00119017	0.445949	0.110227	0.000342538	0.00275961	0.000426576	0.0011977	0.480706	0.104596
Age hayfever or allergic rhinitis diagnosed by doctor	22146_irnt	continuous_irnt	disease	349	0.0268649769599435	0.163905	0.0529568	11	20904	5886	-0.00647186	0.0868856	0.940623	0.0940459	0.0436663	0.160261	-0.188974	0.12501	0.119765	0.199847	0.114595	0.0363878	-0.0147259	0.00486936	0.00890197	0.00496259	0.196655	0.00321361	0.00381299	0.00207853	0.00914978	0.219805	0.704898	0.0014202	0.00972098	0.00151548	0.00548046	0.417824	0.174208
Pulse rate, automated reading	102_irnt	continuous_irnt	disease_proxy	47831	0.0134414992446955	0.115937	0.00454167	221	340162	98185	0.0329432	0.0150899	0.0290266	1.38969e-07	0.262532	0.0512344	0.0177956	0.0223135	0.0198196	0.0216692	0.369252	-0.00182071	-0.00197037	0.00187202	0.00104085	0.402492	0.15469	-0.000470779	-0.00184908	0.000630259	0.000287615	0.509301	0.00762867	-0.000488978	-0.00167332	0.000698706	0.000416851	0.534417	0.0277501
Number of treatments/medications taken	137	ordinal	disease_proxy	51657	0.0333467477375749	0.182611	0.00432593	37	361141	103320	0.119946	0.0499114	0.0162534	0.210993	0.313903	0.151852	0.0553548	0.0767325	0.0573903	0.047818	0.334779	-0.00548671	0.00598377	0.00472506	0.00384488	0.329562	0.217497	-0.00170757	-0.0015241	0.000341944	0.000600376	0.0154455	0.0847854	-0.00176226	-0.0013209	0.000367883	0.000610469	0.0173034	0.119155
Treatment/medication code: simvastatin	20003_1140861958	binary	disease_proxy	51657	0.010535924046804	0.102645	0.00437667	31	361141	103319	-0.0174478	0.0415697	0.674687	0.00406514	0.863712	-0.0205547	-0.00658261	0.0553618	0.0596716	0.71043	0.91216	0.00524284	-0.00683049	0.00734312	0.00169688	0.526776	0.0275492	-0.000710453	0.0025382	0.00099195	0.00056426	0.525575	0.0205116	-0.000710453	0.0025382	0.00099195	0.00056426	0.525575	0.0205116
Treatment/medication code: paracetamol	20003_2038460150	binary	disease_proxy	51657	0.012062760028577	0.109831	0.00437329	11	361141	103319	0.370476	0.093354	7.23262e-05	0.00528797	0.847004	0.337596	0.377119	0.122883	0.163895	0.00600876	0.0213926	0.00143367	0.00349764	0.0109539	0.00293074	0.904152	0.318474	0.000343339	0.00108909	0.000502945	0.00039622	0.543812	0.0708197	0.000343339	0.00108909	0.000502945	0.00039622	0.543812	0.0708197
Number of fluid intelligence questions attempted within time limit	20128	ordinal	disease_proxy	16456	0.0102221030227163	0.101104	0.00775592	5	117131	33766	0.464648	0.206842	0.0246785	0.0790266	0.430569	0.310872	0.556703	0.237301	0.20238	0.190185	0.00594546	-0.0326677	-0.00834178	0.0114045	0.0080162	0.064341	0.374546	-0.000143233	-0.000832905	0.000962181	0.000824235	0.891106	0.386676	-9.24535e-05	-0.000828671	0.000968418	0.000800423	0.929962	0.376665
Forced expiratory volume in 1-second (FEV1), Best measure	20150_irnt	continuous_irnt	disease_proxy	30795	0.0712689204356375	0.266962	0.00549185	228	272338	79203	0.113124	0.0174812	9.72374e-11	4.63329e-17	0.0268072	0.146526	0.0726482	0.0217129	0.0253313	1.49555e-11	0.00413177	0.00306156	0.00260512	0.00149442	0.00165442	0.132935	0.213412	-0.0033958	-0.000114582	0.000771782	0.000895235	0.0217638	0.906254	-0.00371715	-0.000705288	0.000643063	0.00158865	0.0102963	0.687145
Forced vital capacity (FVC), Best measure	20151_irnt	continuous_irnt	disease_proxy	30795	0.0667887789136103	0.258435	0.00550508	284	272338	79203	0.124724	0.0143368	3.33072e-18	3.13128e-18	0.0966338	0.147131	0.100673	0.0191699	0.0203584	1.65273e-14	7.614e-07	0.00288658	0.00209938	0.00138934	0.000782965	0.129291	0.0749647	-0.00275129	0.000252445	0.000792366	0.00119817	0.0402808	0.846627	-0.00302113	-0.000202943	0.000644665	0.00159277	0.018365	0.906673
Forced expiratory volume in 1-second (FEV1), predicted	20153_irnt	continuous_irnt	disease_proxy	5895	0.280450703993975	0.529576	0.01105	256	117241	33756	0.186878	0.0136782	1.70207e-42	1.35456e-84	0.433413	0.172719	0.19387	0.0180322	0.0200961	9.85776e-22	5.05392e-22	0.00261746	0.000873913	0.00172199	0.000514765	0.225832	0.188131	-0.00426553	5.73371e-05	0.000219467	0.00491209	0.000297534	0.99142	-0.00555092	-0.00029769	0.000215971	0.00426534	0.000129181	0.948751
Forced expiratory volume in 1-second (FEV1), predicted percentage	20154_irnt	continuous_irnt	disease_proxy	5895	0.0137484844773983	0.117254	0.0129368	60	117241	33756	0.062916	0.0375328	0.0936809	0.171086	0.21479	0.105127	0.0127742	0.047358	0.0574434	0.0264296	0.824019	0.00395706	0.00548396	0.00344514	0.00242649	0.334001	0.108922	0.000199805	2.13655e-05	0.00122743	0.00102671	0.881036	0.984704	0.000168849	0.000531164	0.00141327	0.000572679	0.912451	0.422076
Frequency of depressed mood in last 2 weeks	2050	ordinal	disease_proxy	47715	0.0131446949767734	0.11465	0.00454787	5	345957	99246	-0.0673707	0.231743	0.771271	0.432283	0.985388	-0.0831888	-0.076337	0.254351	0.274347	0.74362	0.780821	-0.00943394	0.00680875	0.00924292	0.0183651	0.382545	0.73546	0.000314527	-9.13734e-05	0.000469796	0.000770614	0.551097	0.913108	0.00051724	0.000549981	0.000283176	0.000624025	0.165235	0.443028
Frequency of tiredness / lethargy in last 2 weeks	2080	ordinal	disease_proxy	48805	0.0184297414023076	0.135756	0.00448474	24	350580	100408	0.163207	0.0621554	0.00864486	0.659574	0.756831	0.179704	0.141531	0.086499	0.0878403	0.0377532	0.10713	-0.00405776	-0.00239896	0.00956764	0.00321329	0.700058	0.509503	-0.000176717	-0.000428035	0.000410324	0.00117176	0.695771	0.73913	0.000128737	0.000727125	0.000289428	0.00124997	0.6866	0.601588
Overall health rating	2178	ordinal	disease_proxy	51386	0.0234132073354699	0.153014	0.00435955	68	359681	103049	0.290617	0.0376454	1.16472e-14	0.000282356	0.70962	0.257505	0.28629	0.0512542	0.0578698	5.05863e-07	7.53088e-07	-0.0154784	-0.00691489	0.00741304	0.00367929	0.128021	0.156787	-0.00105725	-0.00280121	0.000523569	0.0012847	0.136747	0.117301	-0.0010024	-0.00255402	0.00046077	0.00105793	0.117848	0.0946628
Taking other prescription medications	2492	binary	disease_proxy	51455	0.0136338985013193	0.116764	0.00437838	19	360027	103117	-0.00382516	0.0611133	0.950092	0.0490489	0.585481	-0.0342082	0.0328444	0.0970318	0.0754967	0.724429	0.663531	-0.00453236	-0.000439106	0.00998425	0.00089328	0.680693	0.656744	-0.001006	-0.000835233	0.000221249	0.000637885	0.0199266	0.281661	-0.001006	-0.000835233	0.000221249	0.000637885	0.0199266	0.281661
Age high blood pressure diagnosed	2966_irnt	continuous_irnt	disease_proxy	3642	0.0514976837069513	0.226931	0.0161424	9	87024	26291	0.0416939	0.09765	0.6694	0.0612689	0.316561	-0.0972093	0.10928	0.15227	0.138995	0.523214	0.431743	-0.000475015	-0.00798559	0.0183295	0.00547146	0.980952	0.240534	-0.00378691	-0.00184771	0.00113921	0.00488132	0.0449143	0.730238	-0.00317589	-0.00305117	0.00136494	0.00522344	0.10245	0.600154
Age diabetes diagnosed	2976_irnt	continuous_irnt	disease_proxy	185	0.140711978521012	0.375116	0.0685242	8	16166	4587	-0.0656667	0.0754593	0.384177	1.52964e-05	0.104439	-0.255692	0.0127857	0.146103	0.0774233	0.0801038	0.868833	-0.0266058	-0.00472936	0.0154467	0.012397	0.183469	0.728255	-0.0105304	-0.0089194	0.00291395	0.0139282	0.0364063	0.567479	-0.0089716	-0.00353634	0.00440354	0.00711762	0.134388	0.653427
Started insulin within one year diagnosis of diabetes	2986	binary	disease_proxy	198	0.101857887874837	0.319152	0.0676931	13	16415	4651	0.0884055	0.0721398	0.220397	0.0196746	0.292276	0.176242	0.0372186	0.11195	0.069953	0.115419	0.59469	-0.00687177	-0.00851249	0.0113059	0.0022698	0.58624	0.0331089	0.013404	-0.0206023	0.0210378	0.0133115	0.589238	0.219438	0.013404	-0.0206023	0.0210378	0.0133115	0.589238	0.219438
White blood cell (leukocyte) count	30000_irnt	continuous_irnt	disease_proxy	49082	0.023407680612832	0.152996	0.00446071	349	350470	100467	0.0195389	0.0109672	0.074818	1.80425e-29	0.987494	0.0202008	0.0205366	0.0150716	0.0152289	0.180141	0.177487	0.000660096	0.000122447	0.00102908	0.0015536	0.566877	0.942142	-0.000804447	-0.00248361	0.000638843	0.000632709	0.297012	0.0294206	-0.000726648	-0.00227954	0.000624732	0.000471008	0.328883	0.0168263
Mean corpuscular volume	30040_irnt	continuous_irnt	disease_proxy	49083	0.0225639739015978	0.150213	0.00446259	404	350473	100468	0.00548788	0.00742984	0.460134	1.34685e-62	0.842563	0.00826786	0.0053295	0.010343	0.0105777	0.424078	0.614373	-0.00024399	-2.76697e-05	0.00102462	0.000974744	0.827121	0.979137	-0.000537516	-0.000327096	0.000562832	0.000616957	0.410022	0.632724	-0.000420613	-0.000315939	0.000564677	0.000533871	0.510393	0.595627
Mean corpuscular haemoglobin	30050_irnt	continuous_irnt	disease_proxy	49083	0.0208945266507134	0.144549	0.0044664	415	350472	100468	0.000374868	0.00752729	0.960281	5.82141e-61	0.701543	-0.00142098	0.0043238	0.0104273	0.0107692	0.891604	0.688053	0.000116689	-0.000717778	0.000711261	0.000620012	0.880115	0.330792	-0.000714167	6.56274e-05	0.000300529	0.000565565	0.0979384	0.914954	-0.000730537	4.46132e-05	0.000393838	0.000417157	0.160638	0.921583
Mean corpuscular haemoglobin concentration	30060_irnt	continuous_irnt	disease_proxy	49083	0.224583421265949	0.473902	0.00397476	112	350468	100468	-0.0118646	0.0167791	0.479501	1.32043e-174	0.453854	0.0037687	-0.0212186	0.023061	0.0241066	0.870185	0.378751	0.00247161	-0.00140222	0.00143351	0.000509949	0.183146	0.0707582	0.00131653	0.00445879	0.000495057	0.000445216	0.0763806	0.00211914	0.00121857	0.00428459	0.000515475	0.000492762	0.0990417	0.00320149
Red blood cell (erythrocyte) distribution width	30070_irnt	continuous_irnt	disease_proxy	49083	0.0110901431428461	0.10531	0.00448871	334	350473	100468	-0.00196827	0.00903604	0.827566	2.10154e-26	0.434305	0.00489351	-0.00905329	0.01255	0.0126768	0.696595	0.475126	-0.000741799	-0.000876896	0.00164062	0.000902859	0.681856	0.403065	0.000550742	0.00174226	0.000191161	0.000364311	0.063475	0.0173816	0.000437183	0.00153345	0.000261897	0.000399709	0.193652	0.0312248
Lymphocyte count	30120_irnt	continuous_irnt	disease_proxy	48987	0.0174768085927451	0.1322	0.00447857	350	349856	100286	0.00546418	0.0107203	0.61026	1.05152e-27	0.718527	0.0101296	0.00244258	0.015434	0.014719	0.511621	0.868198	0.00075357	-4.72199e-05	0.00114377	0.0018483	0.557047	0.981222	-0.000216747	-0.00249676	0.000741797	0.000302511	0.789181	0.00372456	-0.00023578	-0.00212472	0.000741354	0.000359356	0.771308	0.00966351
Monocyte count	30130_irnt	continuous_irnt	disease_proxy	48987	0.0170679027342823	0.130644	0.00447951	361	349856	100286	0.00270733	0.00905826	0.765032	9.81117e-37	0.527628	-0.00128667	0.00992422	0.0128462	0.0122477	0.920218	0.417772	0.000114093	0.000386416	0.00152044	0.000836489	0.944907	0.675556	-0.000129326	-0.000574341	0.000506009	0.00066533	0.814796	0.451496	-0.000380459	-0.00103734	0.000385767	0.000590916	0.396731	0.177441
Neutrophill count	30140_irnt	continuous_irnt	disease_proxy	48987	0.0144168526973144	0.12007	0.00448554	311	349856	100286	0.00489547	0.0123036	0.690711	1.43247e-18	0.912744	0.00795656	0.00542221	0.0158462	0.0168466	0.615589	0.74756	9.66995e-06	-5.79806e-05	0.00147687	0.00121435	0.995187	0.964919	-0.000781763	-0.00174306	0.00067774	0.000738434	0.33227	0.0993569	-0.00074473	-0.00148015	0.000615898	0.000753454	0.313197	0.14422
Basophill count	30160	ordinal	disease_proxy	48987	0.221773255623561	0.470928	0.00398586	43	349856	100286	0.00126182	0.0359855	0.972028	1.75917e-38	0.995183	0.00492871	0.00536081	0.0519611	0.0492178	0.924431	0.913266	-0.00691252	-0.00389233	0.00695499	0.00324348	0.393535	0.316246	0.00056609	0.000327409	0.000375907	0.000664578	0.229165	0.656057	0.00055099	-0.000457118	0.000219117	0.00062439	0.0865872	0.517114
Monocyte percentage	30190_irnt	continuous_irnt	disease_proxy	48988	0.0111992932781635	0.105827	0.00449281	350	349861	100287	-0.00506953	0.00880056	0.564584	3.14012e-29	0.180273	-0.0156961	0.00769833	0.0121605	0.0125285	0.196791	0.538908	-0.000998705	-0.000217927	0.001264	0.000713097	0.487155	0.779883	0.000247862	0.000802992	0.000349556	0.000501258	0.529415	0.207487	7.42898e-05	0.0006737	0.00036914	0.000554609	0.853375	0.311358
Reticulocyte percentage	30240_irnt	continuous_irnt	disease_proxy	48142	0.0330292188276725	0.181739	0.00448181	305	344728	98819	0.013817	0.0107413	0.198324	3.46303e-47	0.0205673	0.0396903	-0.00958113	0.0146167	0.0154601	0.00661943	0.535434	-0.000353168	0.00102339	0.00049893	0.000879989	0.530076	0.328943	0.000439798	0.00112325	0.000226984	0.000831195	0.148063	0.269452	0.000264248	0.00103781	0.000175165	0.000828632	0.228539	0.299155
Reticulocyte count	30250_irnt	continuous_irnt	disease_proxy	48142	0.0323913005910927	0.179976	0.00448329	326	344729	98819	0.00929911	0.010678	0.383829	3.69735e-49	0.182527	0.0246627	-0.00337801	0.0146352	0.0151098	0.0919578	0.823096	-0.000298993	0.00106166	0.00162599	0.000826142	0.865831	0.28899	0.00066551	0.00117828	0.000306786	0.000791976	0.118534	0.233538	0.000468468	0.00108133	0.000246983	0.000743788	0.154123	0.241969
Mean reticulocyte volume	30260_irnt	continuous_irnt	disease_proxy	48142	0.0413415700366138	0.203326	0.00446251	365	344728	98819	0.001155	0.00867292	0.894056	1.9458e-95	0.840627	0.000194534	0.00362121	0.0118432	0.0122521	0.986895	0.767567	0.00139401	0.000861031	0.00167011	0.00079088	0.465146	0.355926	0.000630767	0.000440282	0.000218533	0.000851689	0.0631995	0.640886	0.000645728	0.000517803	0.000253757	0.000672136	0.0843343	0.49718
Mean sphered cell volume	30270_irnt	continuous_irnt	disease_proxy	48142	0.0842828518861879	0.290315	0.00436142	374	344729	98819	0.0226547	0.0089349	0.0112276	1.25746e-159	0.361556	0.0318638	0.0156797	0.0127563	0.0123251	0.0124936	0.203311	0.00114064	0.000627116	0.00166737	0.00141505	0.54302	0.68765	0.00089306	0.000931495	0.000243796	0.00059635	0.0351678	0.216219	0.00079971	0.000729252	0.000427131	0.000609462	0.157896	0.317422
Immature reticulocyte fraction	30280_irnt	continuous_irnt	disease_proxy	48142	0.0383123566945106	0.195735	0.00446955	254	344728	98819	0.0332889	0.0113722	0.00341998	2.48714e-40	0.10154	0.0524952	0.015552	0.0158657	0.0160409	0.00093719	0.332285	-0.000290461	-1.49777e-06	0.000520995	0.000985926	0.616074	0.998883	0.000461669	0.000544085	0.000192422	0.000905187	0.095939	0.590172	7.24154e-05	7.59313e-05	0.0001612	0.000900317	0.683737	0.9381
High light scatter reticulocyte percentage	30290_irnt	continuous_irnt	disease_proxy	48142	0.0272711650047196	0.16514	0.00449514	323	344729	98819	0.00859198	0.0104693	0.411827	5.84305e-43	0.161892	0.0249809	-0.00345965	0.0138673	0.0148704	0.0716367	0.816031	-0.0013713	-0.000686081	0.000713128	0.000931305	0.150203	0.514693	7.1195e-05	0.000569676	0.000159395	0.000974653	0.685397	0.59994	-1.09155e-05	0.000596096	0.000222566	0.000851178	0.963967	0.534154
High light scatter reticulocyte count	30300_irnt	continuous_irnt	disease_proxy	48142	0.0268356768915581	0.163816	0.00449614	330	344729	98819	0.0116247	0.0110313	0.291982	2.23711e-37	0.550787	0.0191727	0.00688529	0.0139919	0.015114	0.170604	0.648709	-0.00103628	8.69941e-05	0.000547591	0.000596557	0.154784	0.893305	0.000236454	0.000618578	0.000189342	0.00101395	0.300304	0.584921	0.000124409	0.000621858	0.000241178	0.000873321	0.641576	0.527807
Forced vital capacity (FVC)	3062_irnt	continuous_irnt	disease_proxy	43554	0.0624180405008636	0.249836	0.00463981	293	329404	94619	0.130263	0.0140193	1.51845e-20	5.62333e-16	0.430123	0.140633	0.118551	0.0190408	0.020514	1.51433e-13	7.51379e-09	0.00330775	0.00282292	0.00166582	0.000298124	0.141279	0.00249689	-0.00244747	-0.000490667	0.000608949	0.000236773	0.0276599	0.129954	-0.00280174	-0.000192679	0.000344983	0.000664532	0.00390275	0.790743
Forced expiratory volume in 1-second (FEV1)	3063_irnt	continuous_irnt	disease_proxy	43554	0.0682377460371379	0.261224	0.00462539	265	329404	94619	0.11415	0.01557	2.27738e-13	1.36698e-19	0.112436	0.137451	0.0876453	0.0218488	0.0225194	3.15425e-10	9.94271e-05	0.00365465	0.0029168	0.00215046	0.00142362	0.187791	0.132909	-0.00323583	-0.000585544	0.000467218	0.000370833	0.00617165	0.212455	-0.00362218	-0.000464234	0.000325252	0.000966506	0.00155151	0.663848
Diastolic blood pressure, automated reading	4079_irnt	continuous_irnt	disease_proxy	47831	0.0114426285832906	0.10697	0.00454627	192	340162	98185	0.0424701	0.0204495	0.0378179	0.00207737	0.554657	0.0346583	0.0575984	0.0296907	0.0250232	0.243085	0.0213464	0.00261289	0.00118367	0.00525019	0.00117586	0.652906	0.388263	0.000125702	-0.000159423	0.000392323	0.000949354	0.769683	0.877323	-1.75144e-05	-0.000681321	0.000306947	0.00089117	0.958085	0.500189
Systolic blood pressure, automated reading	4080_irnt	continuous_irnt	disease_proxy	47830	0.0255519123908439	0.15985	0.00451376	219	340159	98184	0.0535097	0.017606	0.00237134	4.89316e-09	0.805024	0.0490467	0.0582485	0.0296569	0.0225845	0.0981676	0.00990476	0.000724429	0.000180506	0.00191813	0.00173318	0.730809	0.923625	-0.00193416	0.000922564	0.000547998	0.00127293	0.0386532	0.521015	-0.00231699	0.000741324	0.000467299	0.00126532	0.01575	0.599117
Reason for glasses/contact lenses: For short-sightedness, i.e. only or mainly for distance viewing such as driving, cinema etc (called 'myopia')	6147_1	binary	disease_proxy	51600	0.106921054321257	0.326988	0.00416034	17	360677	103264	0.0588065	0.06055	0.331446	9.93091e-06	0.307761	0.123526	0.000427179	0.087319	0.0833207	0.15717	0.995909	0.0178883	0.00735517	0.00932257	0.0109069	0.150813	0.548398	-0.00171478	-0.00429811	0.000729905	0.000967029	0.100367	0.0211826	-0.00171478	-0.00429811	0.000729905	0.000967029	0.100367	0.0211826
Medication for pain relief, constipation, heartburn: Aspirin	6154_1	binary	disease_proxy	50699	0.0217856355931832	0.1476	0.00439264	5	357084	102335	0.203172	0.211011	0.335623	0.792316	0.0843829	-0.0598336	0.504524	0.217021	0.244619	0.782776	0.0391611	0.000836157	-0.00478183	0.0130768	0.00948136	0.953039	0.648733	-0.00104035	0.0015421	0.000639309	6.6998e-05	0.202151	0.000179628	-0.00104035	0.0015421	0.000639309	6.6998e-05	0.202151	0.000179628
Medication for pain relief, constipation, heartburn: Paracetamol	6154_3	binary	disease_proxy	50699	0.0135719369928351	0.116499	0.00441105	14	357084	102335	0.407962	0.0953109	1.8662e-05	0.00225245	0.694162	0.442194	0.372176	0.112648	0.137906	8.65728e-05	0.00695957	0.0065837	0.000136223	0.00765437	0.00439465	0.452969	0.977218	0.000463938	0.00167392	0.0001977	0.000782984	0.100609	0.122099	0.000463938	0.00167392	0.0001977	0.000782984	0.100609	0.122099
Time spend outdoors in summer	1050	ordinal	lifestyle	43738	0.0493976382479704	0.222256	0.00466208	32	327717	94756	0.285596	0.0530188	7.1764e-08	0.234011	0.921186	0.298493	0.287938	0.0775187	0.0732907	0.000117831	8.54015e-05	-0.00376315	-0.00204666	0.00841599	0.00225302	0.685083	0.430634	-0.000312071	0.00294293	0.000215467	0.000616739	0.243355	0.0174865	-0.00038998	0.00279558	0.000219974	0.000610126	0.174367	0.0195182
Time spent outdoors in winter	1060	ordinal	lifestyle	33234	0.0171550285982983	0.130977	0.00543831	5	284889	82106	0.242829	0.130466	0.0627095	0.391677	0.0332837	0.517218	-0.0301662	0.182469	0.181196	0.00458891	0.867776	-0.0445013	-0.0171444	0.0140174	0.00842342	0.0502975	0.134651	0.000792953	0.00264466	0.000466801	0.000501824	0.187939	0.013317	0.000860278	0.00282758	0.000399269	0.000487298	0.120182	0.0101864
Time spent watching television (TV)	1070	ordinal	lifestyle	47469	0.134345569798101	0.366532	0.00427048	76	341859	98647	0.49418	0.0358397	2.98478e-43	0.000405296	0.852725	0.483923	0.496691	0.0461538	0.0509912	1.01252e-25	2.02121e-22	-0.00302174	-0.00401541	0.00302086	0.000509538	0.390882	0.00425786	-0.00187558	0.00139299	0.000733945	0.000410401	0.0835427	0.0426423	-0.00206406	0.000909497	0.000612195	0.00035002	0.0433606	0.080486
Time spent using computer	1080	ordinal	lifestyle	30828	0.0233357367259547	0.15276	0.00562878	44	280750	79206	0.303488	0.0589997	2.69113e-07	0.0109853	0.109781	0.220217	0.382163	0.0657696	0.0770035	0.000813044	6.94378e-07	0.0102893	-0.00397571	0.0066441	0.00436445	0.21923	0.429495	-0.000483006	0.00220387	0.00043011	0.00135172	0.343207	0.201507	-0.000299538	0.00259236	0.000436988	0.00141056	0.54227	0.163391
Drive faster than motorway speed limit	1100	ordinal	lifestyle	43546	0.0703722243175551	0.265278	0.00462052	14	327192	94862	0.20964	0.0760643	0.00584961	0.465327	0.465378	0.154453	0.267564	0.109355	0.109766	0.157832	0.0147855	-0.0111941	-0.00653509	0.0121798	0.00512526	0.425839	0.292069	-0.00171261	0.000560703	0.000465993	0.000443374	0.0348738	0.295318	-0.00195609	0.000124041	0.00046421	0.00056885	0.0244191	0.841376
Length of mobile phone use	1110	ordinal	lifestyle	50437	0.0699522007432617	0.264485	0.00429424	19	356618	102079	0.344935	0.0817283	2.43745e-05	0.325602	0.428259	0.411125	0.286961	0.0944401	0.125091	1.34113e-05	0.0217898	-0.0122172	0.0035143	0.00542721	0.00716015	0.109827	0.657218	-0.00179615	-0.00205575	0.000399575	0.000427195	0.0205499	0.0170896	-0.00139875	-0.00144142	0.000540175	0.000228446	0.0811138	0.00804468
Sleep duration	1160	ordinal	lifestyle	51260	0.0127638775064507	0.112977	0.00438864	44	359020	102915	0.142948	0.0448426	0.00143374	0.505938	0.794282	0.167421	0.143574	0.069032	0.0599856	0.0152972	0.0166895	-0.00128135	-0.00342583	0.00348694	0.00189931	0.737661	0.169048	-1.96917e-06	-0.000293217	0.000332078	0.000333729	0.995641	0.444299	8.75077e-07	-9.02152e-05	0.000317821	0.000380327	0.997976	0.827774
Morning/evening person (chronotype)	1180	ordinal	lifestyle	41270	0.0142002522260384	0.119165	0.00488751	89	322488	92064	-0.157077	0.0335012	2.74957e-06	3.3684e-16	0.514236	-0.175981	-0.135644	0.0414028	0.0459362	2.13339e-05	0.00314823	-0.000145685	-0.00061303	0.00225763	0.00340002	0.952608	0.868408	-0.000618041	0.000728863	0.00047481	0.000492736	0.283969	0.235633	-0.000687808	0.000700818	0.000522482	0.00041324	0.279572	0.188472
Nap during day	1190	ordinal	lifestyle	51637	0.0152770097796596	0.1236	0.00436702	60	360855	103301	0.0604896	0.038056	0.11195	0.0994452	0.279284	0.0194552	0.0948849	0.0492906	0.0493052	0.693061	0.0542994	0.00805723	-0.00117011	0.00246448	0.00289123	0.0467999	0.712819	-0.000189004	0.00289652	0.000494043	0.0011721	0.727537	0.0899674	-0.000157447	0.00279854	0.000520797	0.001124	0.782157	0.088499
Current tobacco smoking	1239	ordinal	lifestyle	51623	0.0654221855585289	0.255778	0.00425495	18	360797	103287	0.257811	0.0688367	0.000180213	0.97648	0.866328	0.24609	0.268465	0.0906432	0.0972312	0.00662895	0.00576066	-0.000911447	0.00437823	0.00543355	0.00205224	0.877455	0.122618	-0.00334806	-0.00575979	0.000340861	0.000895391	0.00224311	0.00761624	-0.00301339	-0.0051509	0.000367407	0.000963317	0.00379298	0.0127932
Past tobacco smoking	1249	ordinal	lifestyle	46791	0.0529677036495116	0.230147	0.00449894	61	332141	97686	0.225433	0.0369934	1.10204e-09	0.899346	0.87215	0.229019	0.217356	0.0475957	0.0546498	1.49618e-06	6.9716e-05	0.0015008	0.0013669	0.00776573	0.00104475	0.8591	0.281966	0.000721523	-0.000278019	0.000553724	0.00035678	0.283556	0.492657	0.0006842	0.000566707	0.000486601	0.000391027	0.254378	0.243118
Place of birth in UK - north co-ordinate	129_irnt	continuous_irnt	lifestyle	48434	0.338771809845302	0.582041	0.00369496	118	338701	99951	0.327439	0.0289167	1.00363e-29	2.46552e-18	0.450757	0.299664	0.342797	0.0415026	0.0393518	5.18461e-13	3.00971e-18	0.00258306	0.00146888	0.00196619	0.00119109	0.280367	0.305308	0.00431089	0.0016411	0.000501595	0.00128014	0.00331175	0.289944	0.004304	0.00175778	0.00046884	0.00135083	0.00273324	0.284091
Place of birth in UK - east co-ordinate	130_irnt	continuous_irnt	lifestyle	48434	0.221960101592589	0.471126	0.00400806	65	338701	99951	0.393946	0.0403609	1.66192e-22	0.0570546	0.2695	0.444674	0.352822	0.0618075	0.0556711	6.26912e-13	2.33358e-10	-0.00664205	0.00173318	0.00217948	0.00195725	0.0555357	0.441096	0.00449218	0.00267839	0.000390283	0.00101613	0.00140787	0.0779316	0.00507343	0.00296622	0.000365368	0.001049	0.000808554	0.0663172
Alcohol usually taken with meals	1618	binary	lifestyle	17418	0.454953137227972	0.674502	0.00559426	17	184716	55113	0.647282	0.078332	1.41692e-16	0.728877	0.369427	0.572371	0.709023	0.104216	0.110993	3.97056e-08	1.68043e-10	0.0104131	-0.00245029	0.00773197	0.00203746	0.270763	0.315384	0.000290195	-0.00106338	0.000394051	0.000951898	0.514824	0.345352	0.000290195	-0.00106338	0.000394051	0.000951898	0.514824	0.345352
Childhood sunburn occasions	1737	ordinal	lifestyle	28796	0.0123479887617988	0.111122	0.00585667	71	269734	76559	0.0232413	0.0175119	0.184451	1.94356e-06	0.529158	0.0137884	0.0357641	0.024847	0.0245383	0.578941	0.144983	0.00206447	-0.000233246	0.00154714	0.00129268	0.274322	0.868311	-0.000677263	0.000712366	0.000262049	0.000526864	0.0814618	0.269246	-0.000675331	0.000610014	0.000234778	0.000487588	0.0637124	0.299584
Fluid intelligence score	20016_irnt	continuous_irnt	lifestyle	16456	0.0418190334986941	0.204497	0.00763112	41	117131	33766	0.292881	0.0478046	8.97663e-10	0.0678899	0.372947	0.249902	0.334958	0.0712755	0.0635084	0.00045464	1.3331e-07	-0.0107794	-0.000551958	0.00470932	0.0060554	0.106059	0.933118	-7.73156e-05	-0.001207	0.000832025	0.00108206	0.931821	0.345958	-0.000300683	-0.00107027	0.000878741	0.000651517	0.754789	0.19898
Mean time to correctly identify matches	20023_irnt	continuous_irnt	lifestyle	51104	0.0156662011714267	0.125165	0.00438887	56	358695	102754	0.00997391	0.0399147	0.80268	0.00412249	0.152453	-0.0579642	0.0631132	0.0633608	0.0560811	0.360283	0.260423	-0.00808573	0.000468115	0.00593166	0.00393776	0.266126	0.912885	-0.00252754	0.000230766	0.000430801	0.000636688	0.00987544	0.741047	-0.0023772	0.000375477	0.000506125	0.000630848	0.018254	0.593622
Smoking status: Never	20116_0	binary	lifestyle	51321	0.0530040780691594	0.230226	0.00429571	82	359706	102977	0.270074	0.0329845	2.65829e-16	0.230933	0.981266	0.272884	0.274362	0.0431374	0.0458064	2.51693e-10	2.10365e-09	-0.00237633	-0.00191081	0.005739	0.00217909	0.706649	0.445102	0.000219558	-0.00220828	0.000651516	0.000443981	0.758319	0.0156155	0.000219558	-0.00220828	0.000651516	0.000443981	0.758319	0.0156155
Smoking status: Previous	20116_1	binary	lifestyle	51321	0.0391954559260023	0.197978	0.00432692	24	359706	102977	0.251603	0.0674613	0.000191792	0.427625	0.330865	0.30932	0.187081	0.0850522	0.0925729	0.000276012	0.0432895	0.01084	-0.00210779	0.00953311	0.00713549	0.338104	0.786957	0.000774309	0.00112882	0.000335558	7.70781e-05	0.104267	0.000690482	0.000774309	0.00112882	0.000335558	7.70781e-05	0.104267	0.000690482
Smoking status: Current	20116_2	binary	lifestyle	51321	0.0568811126736348	0.238498	0.00428691	17	359706	102977	0.269312	0.0779061	0.000546476	0.692894	0.947334	0.269021	0.259811	0.09456	0.102445	0.00444153	0.0112094	0.00174113	0.00781878	0.00499385	0.00203208	0.750382	0.0309886	-0.00292721	-0.00485733	0.000373678	0.000958096	0.00433202	0.014818	-0.00292721	-0.00485733	0.000373678	0.000958096	0.00433202	0.014818
Ever smoked	20160	binary	lifestyle	51333	0.0227663259286701	0.150885	0.00436324	49	359751	102988	0.208756	0.0465121	7.18206e-06	0.215426	0.406803	0.251072	0.178286	0.0656719	0.0581901	0.000131767	0.00218501	4.55648e-05	0.00317729	0.0100046	0.00373572	0.996652	0.457533	0.000156656	-0.000798695	0.000469296	0.000556874	0.760494	0.246974	0.000156656	-0.000798695	0.000469296	0.000556874	0.760494	0.246974
Lifetime number of sexual partners	2149	ordinal	lifestyle	38108	0.234483885969829	0.484235	0.00448209	40	296609	87739	0.397235	0.0505297	3.79781e-15	0.0863401	0.0174206	0.281635	0.51454	0.072646	0.0657075	0.000105835	4.84906e-15	-0.00194868	-0.00260199	0.00258371	0.00476261	0.505519	0.622844	-0.00531868	-0.000624504	0.000424677	0.00097561	0.00109738	0.567632	-0.00503685	8.27781e-05	0.000570514	0.00116879	0.00306258	0.947995
Plays computer games	2237	ordinal	lifestyle	51638	0.037354901083859	0.193274	0.00431774	25	360817	103302	0.217978	0.0581251	0.000176724	0.671679	0.608282	0.25024	0.1906	0.0863928	0.0779551	0.00377306	0.0144853	-0.00362513	-0.00495694	0.00974625	0.00495663	0.734649	0.390976	0.00033378	0.0031026	0.000271685	0.000775199	0.306826	0.0279659	0.000218005	0.00251832	0.000175885	0.000725368	0.303295	0.0402942
Tobacco smoking: Never smoked	22506_114	binary	lifestyle	7034	0.0594462519096301	0.243816	0.0115652	5	91353	26708	0.199118	0.125692	0.113155	0.723251	0.0545435	-0.0833432	0.495307	0.184433	0.237863	0.651349	0.0373136	0.0183443	-0.0113838	0.0187147	0.0112068	0.399268	0.384523	0.00195548	0.000962826	0.00103558	0.000912873	0.155417	0.368988	0.00195548	0.000962826	0.00103558	0.000912873	0.155417	0.368988
Use of sun/uv protection	2267	ordinal	lifestyle	51295	0.0277031477449659	0.166443	0.00435382	26	358559	102935	-0.0416627	0.0549528	0.448359	0.00015991	0.247961	0.0204941	-0.0984494	0.0669977	0.0781707	0.759686	0.20788	-0.00653418	-0.00569461	0.00574758	0.00555207	0.338188	0.380522	0.000487508	0.00191147	0.000522973	0.000683597	0.420004	0.0680678	0.000484336	0.00199258	0.0005973	0.000669194	0.476794	0.0587104
Home location - east co-ordinate (rounded)	22702_irnt	continuous_irnt	lifestyle	51664	0.977540768122392	0.988707	0.000659344	12	361187	103328	0.73213	0.0936295	5.30609e-15	0.00613889	0.55776	0.671746	0.786396	0.141153	0.135392	1.94566e-06	6.31202e-09	-0.00732321	0.00445822	0.00659122	0.00505261	0.34758	0.442557	0.000410664	0.000190595	0.000196528	2.85062e-05	0.127827	0.00682405	0.000411449	0.00019082	0.000221522	5.51857e-05	0.160246	0.0407057
Home location - north co-ordinate (rounded)	22704_irnt	continuous_irnt	lifestyle	51664	0.980606869650502	0.990256	0.000612687	19	361187	103328	0.884697	0.0741355	7.91613e-33	0.1545	0.45403	0.823692	0.933362	0.102734	0.10441	1.07717e-15	3.9145e-19	0.00945948	-0.00401862	0.00932805	0.00105079	0.385217	0.0314797	0.000379529	0.000164737	0.000187347	6.83597e-05	0.135892	0.0950291	0.000212237	7.66058e-05	0.000113734	2.45698e-05	0.158869	0.0525578
Number of cigarettes previously smoked daily	2887	ordinal	lifestyle	4584	0.0213856039598047	0.146238	0.0146143	5	84456	24682	0.0881374	0.072989	0.227223	0.435079	0.735693	0.118219	0.0682166	0.112416	0.0964611	0.292973	0.479447	0.0079649	-0.00444474	0.00564822	0.00431579	0.25329	0.378831	0.000884489	-0.00131274	0.00107707	0.00236834	0.471714	0.618024	0.0010902	-0.00148627	0.001022	0.00243581	0.36432	0.584862
Time to complete round	400_irnt	continuous_irnt	lifestyle	50109	0.0167061773464033	0.129252	0.00442989	54	354739	101673	0.116408	0.0400352	0.00364176	0.749809	0.941498	0.112541	0.106818	0.0528543	0.0573359	0.0332324	0.0624595	0.000662447	-0.00270878	0.00276863	0.00321221	0.826312	0.461	-0.00154225	-0.000601226	0.000540735	0.000100015	0.0649946	0.00922357	-0.00164766	-0.000508885	0.000586962	0.000353287	0.067455	0.245379
Duration to first press of snap-button in each round	404_irnt	continuous_irnt	lifestyle	51113	0.0159712885642485	0.126378	0.0043878	66	358500	102742	-0.0307441	0.0367413	0.40272	2.17366e-05	0.0808912	-0.0911017	0.0362417	0.0504864	0.0526627	0.0711559	0.491336	-0.0100635	-0.00299004	0.00355578	0.00206251	0.06618	0.243009	-0.00222102	0.000491365	0.000653915	0.000630947	0.042571	0.492897	-0.0021379	0.000479769	0.000731606	0.0005706	0.061387	0.462184
Duration screen displayed	4290_irnt	continuous_irnt	lifestyle	17127	0.0261350725543927	0.161663	0.00754109	10	119729	34488	0.159771	0.0904787	0.0774233	0.983367	0.427056	0.0288116	0.203218	0.184536	0.11902	0.87593	0.0877442	-0.0293117	-0.0221093	0.00655906	0.005007	0.0208758	0.0215571	-0.000997075	-0.000430597	0.00116422	0.00108004	0.454719	0.716806	-0.00125204	-0.000605696	0.00113899	0.00120441	0.351958	0.649634
Current employment status: Unable to work because of sickness or disability	6142_4	binary	lifestyle	51423	0.0117459770884984	0.108379	0.00438393	5	359931	103073	-0.0236161	0.149951	0.874857	0.378925	0.499362	-0.150947	0.0903238	0.268031	0.236082	0.573319	0.70202	-0.0341347	-0.00729043	0.0310725	0.0172508	0.352225	0.701039	-0.00176023	-0.00476626	0.00147524	0.00218312	0.318559	0.116994	-0.00176023	-0.00476626	0.00147524	0.00218312	0.318559	0.116994
Leisure/social activities: Sports club or gym	6160_1	binary	lifestyle	51412	0.103460205904362	0.321652	0.004176	7	360063	103071	0.500471	0.125457	6.62995e-05	0.154286	0.126855	0.26505	0.664717	0.170057	0.199045	0.119092	0.000839205	0.00958637	0.00367219	0.0152221	0.00896218	0.573545	0.709496	-0.00058546	-4.56586e-05	0.000257344	0.000723902	0.107428	0.953676	-0.00058546	-4.56586e-05	0.000257344	0.000723902	0.107428	0.953676
Leisure/social activities: None of the above	6160_100	binary	lifestyle	51412	0.101867380948683	0.319167	0.00417971	6	360063	103071	0.393803	0.189782	0.0379843	0.694189	0.703522	0.444732	0.31873	0.284899	0.168675	0.11852	0.0588099	0.00299745	-0.00542774	0.0100446	0.00865982	0.784863	0.575263	-0.000533152	0.00205188	0.000496605	0.000950558	0.361677	0.119733	-0.000533152	0.00205188	0.000496605	0.000950558	0.361677	0.119733
Leisure/social activities: Religious group	6160_3	binary	lifestyle	51412	0.395883950013624	0.629193	0.00342797	9	360063	103071	0.757354	0.109077	3.83096e-12	0.240245	0.390639	0.858432	0.672759	0.15212	0.153752	1.66995e-08	1.211e-05	-0.0206284	-0.00489997	0.0169675	0.0143386	0.311018	0.755089	-0.00255003	0.000124449	0.000749243	0.00111672	0.042353	0.918304	-0.00255003	0.000124449	0.000749243	0.00111672	0.042353	0.918304
Types of physical activity in last 4 weeks: Walking for pleasure (not as a means of transport)	6164_1	binary	lifestyle	51276	0.0947411076344482	0.3078	0.00420182	7	359263	102919	0.539703	0.122152	9.94842e-06	0.057781	0.207201	0.351437	0.661885	0.189252	0.157369	0.063314	2.60004e-05	-0.015852	-0.00790387	0.00682948	0.00876301	0.10298	0.433559	-0.0003021	-0.00144007	0.000233541	0.000488589	0.28641	0.0601504	-0.0003021	-0.00144007	0.000233541	0.000488589	0.28641	0.0601504
Types of physical activity in last 4 weeks: None of the above	6164_100	binary	lifestyle	51276	0.0126228598998778	0.112352	0.00438827	8	359263	102919	0.0412196	0.133156	0.756897	0.593404	0.32582	0.152428	-0.0768051	0.162319	0.167575	0.347698	0.646713	-0.0643243	-0.0210367	0.014707	0.00730257	0.0221145	0.0634915	-0.000391002	-0.00213906	0.000372472	0.00138585	0.370939	0.220397	-0.000391002	-0.00213906	0.000372472	0.00138585	0.370939	0.220397
Types of physical activity in last 4 weeks: Other exercises (eg: swimming, cycling, keep fit, bowling)	6164_2	binary	lifestyle	51276	0.0756714047731591	0.275084	0.00424585	9	359263	102919	0.415108	0.102951	5.52819e-05	0.174164	0.822167	0.403901	0.450581	0.159331	0.133229	0.0112453	0.000719573	-0.0269562	0.00226784	0.0116289	0.00798695	0.103269	0.794923	-0.000220064	0.00028396	0.000239322	0.000967697	0.425632	0.788315	-0.000220064	0.00028396	0.000239322	0.000967697	0.425632	0.788315
Types of physical activity in last 4 weeks: Strenuous sports	6164_3	binary	lifestyle	51276	0.039138384819929	0.197834	0.00432894	7	359263	102919	0.454159	0.128826	0.000422876	0.0467473	0.638468	0.348283	0.473281	0.15643	0.215194	0.0259847	0.027855	-0.0221913	0.015675	0.00676464	0.00866394	0.0464091	0.16812	-0.00136679	-0.00189625	0.000731408	0.000913095	0.158455	0.129406	-0.00136679	-0.00189625	0.000731408	0.000913095	0.158455	0.129406
Average total household income before tax	738	ordinal	lifestyle	39468	0.783872552336591	0.885366	0.00234015	52	311028	87991	0.821037	0.0414152	1.82867e-87	0.12095	0.538959	0.792685	0.843134	0.056458	0.0596245	8.84059e-45	2.13047e-45	-0.000347462	-0.00482074	0.00532849	0.00233617	0.95211	0.131053	-0.00072214	0.00051783	0.000180579	0.000237392	0.0280264	0.117203	-0.000886202	0.000298391	0.000179222	0.000431695	0.0158683	0.539119
Job involves mainly walking or standing	806	ordinal	lifestyle	21205	0.0221380763066054	0.148789	0.0067911	8	204956	55072	0.480202	0.105847	5.71283e-06	0.0017803	0.0062189	0.191919	0.767897	0.140969	0.15635	0.173379	9.04298e-07	-0.0070895	0.00139595	0.0177638	0.0078276	0.716533	0.869821	-0.00145095	0.00289827	0.000728194	0.00145645	0.140338	0.140691	-0.00145523	0.00272706	0.00072995	0.00135141	0.140192	0.136928
Job involves heavy manual or physical work	816	ordinal	lifestyle	21210	0.0247208935008705	0.157229	0.00678133	16	205000	55081	0.398334	0.0819673	1.17582e-06	0.00337369	0.0475816	0.241622	0.592421	0.122897	0.127482	0.0492917	3.36637e-06	-0.00870628	-0.0066456	0.00572411	0.00800074	0.225607	0.467114	-0.000189321	0.00141116	0.000522154	0.000733936	0.74096	0.150233	5.93433e-05	0.00298754	0.000585316	0.0018252	0.92564	0.200188
Age completed full time education	845	ordinal	lifestyle	28972	0.106824588544147	0.32684	0.00555257	39	240547	71240	0.43192	0.0483282	3.99037e-19	0.0307656	0.227916	0.495714	0.376278	0.0690487	0.071024	7.01209e-13	1.17143e-07	-0.00579618	-0.00520516	0.0114917	0.00504537	0.648709	0.378113	-0.000386772	0.00715201	0.000448591	0.00064558	0.451991	0.00157559	-0.000384318	0.00699154	0.000468668	0.000635415	0.47229	0.00160754
Number of days/week walked 10+ minutes	864	ordinal	lifestyle	49919	0.0356100075041823	0.188706	0.00439544	16	355030	101531	0.24686	0.0788308	0.00173907	0.461391	0.181066	0.338081	0.125568	0.100833	0.122795	0.000799761	0.306505	0.00115528	-0.00231442	0.00987502	0.00678913	0.914261	0.755656	0.000234897	0.00259804	0.000225652	0.000712056	0.374406	0.0355259	0.000286681	0.00241588	0.000184026	0.000622052	0.217152	0.0302478
Duration of walks	874_irnt	continuous_irnt	lifestyle	37778	0.0289856936725732	0.170252	0.00506996	7	308989	87491	0.274387	0.125521	0.0288159	0.407131	0.889433	0.270702	0.305101	0.177709	0.172175	0.127688	0.0763875	0.011603	-0.00233618	0.0148938	0.00778689	0.492755	0.783753	0.000680675	0.00264221	0.000565775	0.00165338	0.315228	0.208318	0.000828196	0.00316466	0.000533158	0.00142066	0.218155	0.112246
Number of days/week of moderate physical activity 10+ minutes	884	ordinal	lifestyle	46947	0.0125073957438714	0.111836	0.0045864	8	343943	98343	0.367029	0.110357	0.000881573	0.0208645	0.57568	0.432594	0.309228	0.159526	0.152094	0.00669298	0.0420388	0.00353434	-0.00205397	0.0224543	0.0034347	0.884926	0.591971	0.000246256	0.00123171	0.000485165	0.00111408	0.646717	0.349608	0.000290499	0.00128458	0.000516373	0.00107108	0.613023	0.316484
Number of days/week of vigorous physical activity 10+ minutes	904	ordinal	lifestyle	47037	0.0279875710567026	0.167295	0.00454596	8	344084	98409	0.169145	0.133302	0.204484	0.988935	0.219396	0.322923	-0.0184354	0.221662	0.167695	0.145163	0.912462	0.00045209	0.00773714	0.0164387	0.00696176	0.979787	0.347462	0.000406318	0.000157016	0.000332634	0.00158434	0.309124	0.927306	2.88998e-05	8.68475e-05	0.00020747	0.00135765	0.898042	0.953019
Usual walking pace	924	ordinal	lifestyle	51136	0.0103167650887173	0.101571	0.0043994	46	358974	102796	0.193086	0.049826	0.000106532	0.0673141	0.345799	0.144487	0.23359	0.0683788	0.0652444	0.0345976	0.000343293	0.00128664	-0.00328667	0.00351063	0.00171496	0.738317	0.151161	-0.00141667	0.000879195	0.00051058	0.00023968	0.0692997	0.0350438	-0.00129565	0.00110246	0.000481381	0.000410012	0.0743173	0.0744864
Frequency of stair climbing in last 4 weeks	943	ordinal	lifestyle	50915	0.16731688683171	0.409044	0.00404413	6	357720	102549	0.478477	0.144698	0.000943915	0.63147	0.0396616	0.714629	0.17406	0.169631	0.200672	2.52169e-05	0.38573	-0.00137774	-0.0025422	0.0186382	0.00994265	0.945727	0.814722	-0.00361518	0.0127422	0.00187532	0.00167098	0.149494	0.00468162	-0.00471205	0.012866	0.00233522	0.00170498	0.136945	0.00482501
