# Supplementary material for: Partner choice, confounding and trait convergence all contribute to phenotypic partner similarity
Source: Nat Hum Behav. 2023 Mar 16;7(5):776–89. doi: 10.1038/s41562-022-01500-w (PMC10202815; doi:10.1038/s41562-022-01500-w)
Supplement: Supplementary file 5 — Summary of the identified potential confounders. Of the 40 traits showing phenotypic correlations significantly larger than MR estimates, we were able to identify at least one potential confounder for all but one trait. Potential confounders were pruned to only those that had correlation with any other potential confounder (\documentclass[12pt]{minimal} \usepackage{amsmath} \usepackage{wasysym} \usepackage{amsfonts} \usepackage{amssymb} \usepackage{amsbsy} \usepackage{mathrsfs} \usepackage{upgreek} \setlength{\oddsidemargin}{-69pt} \begin{document}$$Y_{m}$$\end{document}Ym) <0.1, and the resulting C statistics were summed (C-sum). [file 41562_2022_1500_MOESM5_ESM.xlsx]

## Sheet: Supp Table 2 sig_confounders
trait_description	trait_ID	total_potential_confounders	potential_confounders	C_sum	C_sum_SE
Pulse rate, automated reading	102_irnt	11	Types of physical activity in last 4 weeks: Strenuous sports; Types of physical activity in last 4 weeks: Other exercises (eg: swimming, cycling, keep fit, bowling); Types of physical activity in last 4 weeks: Walking for pleasure (not as a means of transport); Usual walking pace; Body mass index (BMI); Forced expiratory volume in 1-second (FEV1); Forced expiratory volume in 1-second (FEV1), Best…	0.196538	0.0604248
Morning/evening person (chronotype)	1180	1	Time spend outdoors in summer	0.0129716	0.00751955
Place of birth in UK - north co-ordinate	129_irnt	19	Home location - north co-ordinate (rounded); Average total household income before tax; Place of birth in UK - east co-ordinate; Age completed full time education; Job involves heavy manual or physical work; Alcohol usually taken with meals; Time spend outdoors in summer; Time spent using computer; Usual walking pace; Leg fat percentage (right); Fluid intelligence score; Waist circumference; Forc…	0.655304	0.0730142
Childhood sunburn occasions	1737	6	Average total household income before tax; Time spent watching television (TV); Time spend outdoors in summer; Overall health rating; Time to complete round; Place of birth in UK - north co-ordinate	0.105355	0.0213859
Forced expiratory volume in 1-second (FEV1), Best measure	20150_irnt	11	Types of physical activity in last 4 weeks: Walking for pleasure (not as a means of transport); Forced vital capacity (FVC), Best measure; Time spent watching television (TV); Overall health rating; Leg fat percentage (right); Body mass index (BMI); Body fat percentage; Arm fat percentage (right); Leg fat mass (right); Trunk fat percentage; Arm fat mass (right)	0.469247	0.135999
Forced vital capacity (FVC), Best measure	20151_irnt	14	Types of physical activity in last 4 weeks: Walking for pleasure (not as a means of transport); Job involves heavy manual or physical work; Usual walking pace; Time spent watching television (TV); Sitting height; Overall health rating; Leg fat percentage (right); Body mass index (BMI); Body fat percentage; Arm fat percentage (right); Leg fat mass (right); Trunk fat percentage; Arm fat mass (right…	0.549791	0.106204
Forced expiratory volume in 1-second (FEV1), predicted	20153_irnt	9	Comparative height size at age 10; Average total household income before tax; Time spent watching television (TV); Age completed full time education; Usual walking pace; Overall health rating; Leg fat percentage (right); Body mass index (BMI); Impedance of arm (right)	0.496547	0.0517172
Weight	21002_irnt	17	Leg fat mass (right); Body mass index (BMI); Body fat percentage; Arm fat percentage (right); Leg fat percentage (right); Trunk fat percentage; Overall health rating; Usual walking pace; Time spent watching television (TV); Comparative height size at age 10; Length of mobile phone use; Age completed full time education; Impedance of leg (right); Impedance of whole body; Past tobacco smoking; Smok…	1.31599	0.0560444
Use of sun/uv protection	2267	2	Alcohol usually taken with meals; Basal metabolic rate	0.0197753	0.0119876
Basal metabolic rate	23105_irnt	13	Leg fat mass (right); Body mass index (BMI); Comparative height size at age 10; Arm fat percentage (right); Body fat percentage; Leg fat percentage (right); Trunk fat percentage; Overall health rating; Impedance of leg (right); Impedance of whole body; Usual walking pace; Impedance of arm (right); Past tobacco smoking	0.766147	0.0318323
Impedance of whole body	23106_irnt	7	Body mass index (BMI); Impedance of arm (right); Impedance of leg (right); Usual walking pace; Hand grip strength (right); Sitting height; Standing height	0.257722	0.0217214
Impedance of leg (right)	23107_irnt	6	Body mass index (BMI); Impedance of whole body; Impedance of arm (right); Usual walking pace; Hand grip strength (right); Sitting height	0.211088	0.0182028
Impedance of arm (right)	23109_irnt	9	Body mass index (BMI); Length of mobile phone use; Impedance of whole body; Impedance of leg (right); Age completed full time education; Usual walking pace; Hand grip strength (right); Past tobacco smoking; Standing height	0.275134	0.0384544
Leg fat-free mass (right)	23113_irnt	14	Number of days/week of moderate physical activity 10+ minutes; Leg fat mass (right); Body mass index (BMI); Arm fat percentage (right); Comparative height size at age 10; Body fat percentage; Trunk fat percentage; Leg fat percentage (right); Impedance of leg (right); Overall health rating; Impedance of whole body; Usual walking pace; Impedance of arm (right); Past tobacco smoking	0.869567	0.123366
Leg predicted mass (right)	23114_irnt	14	Number of days/week of moderate physical activity 10+ minutes; Leg fat mass (right); Body mass index (BMI); Arm fat percentage (right); Comparative height size at age 10; Body fat percentage; Trunk fat percentage; Leg fat percentage (right); Impedance of leg (right); Overall health rating; Impedance of whole body; Usual walking pace; Impedance of arm (right); Past tobacco smoking	0.867321	0.123282
White blood cell (leukocyte) count	30000_irnt	28	Average total household income before tax; Current tobacco smoking; Usual walking pace; Age completed full time education; Smoking status: Current; Leg fat percentage (right); Fluid intelligence score; Waist circumference; Time spend outdoors in summer; Smoking status: Never; Forced expiratory volume in 1-second (FEV1); Forced vital capacity (FVC); Forced vital capacity (FVC), Best measure; Force…	0.273527	0.038625
Mean corpuscular volume	30040_irnt	2	Current tobacco smoking; Body mass index (BMI)	0.0131092	0.00554981
Mean corpuscular haemoglobin	30050_irnt	2	Current tobacco smoking; Body mass index (BMI)	0.0111298	0.00471427
Mean corpuscular haemoglobin concentration	30060_irnt	1	Trunk fat mass	0.000500076	0.00027145
Red blood cell (erythrocyte) distribution width	30070_irnt	4	Body mass index (BMI); Impedance of leg (right); Impedance of whole body; Impedance of arm (right)	0.00725637	0.00116112
Lymphocyte count	30120_irnt	17	Frequency of stair climbing in last 4 weeks; Average total household income before tax; Usual walking pace; Lifetime number of sexual partners; Body mass index (BMI); Smoking status: Never; Past tobacco smoking; Hand grip strength (right); Forced vital capacity (FVC); Forced vital capacity (FVC), Best measure; Standing height; Comparative height size at age 10; Forced expiratory volume in 1-secon…	0.191783	0.0481577
Monocyte count	30130_irnt	16	Average total household income before tax; Leg fat percentage (right); Waist circumference; Hand grip strength (right); Forced vital capacity (FVC); Standing height; Forced vital capacity (FVC), Best measure; Comparative height size at age 10; Trunk fat-free mass; Forced expiratory volume in 1-second (FEV1); Forced expiratory volume in 1-second (FEV1), Best measure; Forced expiratory volume in 1-…	0.0374435	0.0113427
Neutrophill count	30140_irnt	26	Average total household income before tax; Types of physical activity in last 4 weeks: Other exercises (eg: swimming, cycling, keep fit, bowling); Current tobacco smoking; Usual walking pace; Age completed full time education; Fluid intelligence score; Leg fat percentage (right); Waist circumference; Smoking status: Never; Forced vital capacity (FVC); Forced expiratory volume in 1-second (FEV1); …	0.222707	0.0358058
Basophill count	30160	6	Home location - north co-ordinate (rounded); Place of birth in UK - east co-ordinate; Body fat percentage; Leg fat percentage (right); Trunk fat percentage; Arm fat percentage (right)	0.0383483	0.0150094
Monocyte percentage	30190_irnt	2	Types of physical activity in last 4 weeks: Walking for pleasure (not as a means of transport); Arm fat percentage (right)	0.0285773	0.0181622
Reticulocyte percentage	30240_irnt	18	Average total household income before tax; Usual walking pace; Body mass index (BMI); Past tobacco smoking; Ever smoked; Smoking status: Never; Forced vital capacity (FVC); Hand grip strength (right); Forced vital capacity (FVC), Best measure; Impedance of arm (right); Forced expiratory volume in 1-second (FEV1); Impedance of whole body; Standing height; Comparative height size at age 10; Forced …	0.13603	0.0222525
Reticulocyte count	30250_irnt	18	Average total household income before tax; Usual walking pace; Body mass index (BMI); Length of mobile phone use; Past tobacco smoking; Smoking status: Never; Forced vital capacity (FVC); Impedance of arm (right); Forced vital capacity (FVC), Best measure; Forced expiratory volume in 1-second (FEV1); Hand grip strength (right); Impedance of whole body; Standing height; Comparative height size at …	0.166903	0.0311471
Mean reticulocyte volume	30260_irnt	2	Job involves mainly walking or standing; Hip circumference	0.0109087	0.00656485
Mean sphered cell volume	30270_irnt	2	Smoking status: Current; Body mass index (BMI)	0.0151799	0.00879231
Immature reticulocyte fraction	30280_irnt	14	Average total household income before tax; Usual walking pace; Body mass index (BMI); Forced vital capacity (FVC); Forced expiratory volume in 1-second (FEV1); Forced vital capacity (FVC), Best measure; Hand grip strength (right); Forced expiratory volume in 1-second (FEV1), Best measure; Impedance of arm (right); Impedance of whole body; Sitting height; Comparative height size at age 10; Standin…	0.0683537	0.01384
High light scatter reticulocyte percentage	30290_irnt	18	Types of physical activity in last 4 weeks: Walking for pleasure (not as a means of transport); Average total household income before tax; Usual walking pace; Body mass index (BMI); Past tobacco smoking; Ever smoked; Smoking status: Never; Forced vital capacity (FVC); Forced vital capacity (FVC), Best measure; Forced expiratory volume in 1-second (FEV1); Impedance of arm (right); Impedance of who…	0.317558	0.105098
High light scatter reticulocyte count	30300_irnt	19	Types of physical activity in last 4 weeks: Walking for pleasure (not as a means of transport); Average total household income before tax; Usual walking pace; Body mass index (BMI); Length of mobile phone use; Past tobacco smoking; Ever smoked; Smoking status: Never; Forced vital capacity (FVC); Forced vital capacity (FVC), Best measure; Forced expiratory volume in 1-second (FEV1); Impedance of a…	0.34479	0.10351
Forced vital capacity (FVC)	3062_irnt	13	Types of physical activity in last 4 weeks: Walking for pleasure (not as a means of transport); Usual walking pace; Time spent watching television (TV); Sitting height; Overall health rating; Leg fat percentage (right); Body mass index (BMI); Body fat percentage; Arm fat percentage (right); Leg fat mass (right); Trunk fat percentage; Arm fat mass (right); Whole body fat mass	0.403968	0.0808373
Forced expiratory volume in 1-second (FEV1)	3063_irnt	12	Types of physical activity in last 4 weeks: Walking for pleasure (not as a means of transport); Forced expiratory volume in 1-second (FEV1), Best measure; Time spent watching television (TV); Overall health rating; Leg fat percentage (right); Body mass index (BMI); Arm fat percentage (right); Body fat percentage; Leg fat mass (right); Trunk fat percentage; Hip circumference; Arm fat mass (right)	0.398762	0.10716
Duration to first press of snap-button in each round	404_irnt	1	Sitting height	0.000182393	7.08055e-05
Systolic blood pressure, automated reading	4080_irnt	11	Types of physical activity in last 4 weeks: Other exercises (eg: swimming, cycling, keep fit, bowling); Past tobacco smoking; Body mass index (BMI); Forced vital capacity (FVC); Forced expiratory volume in 1-second (FEV1); Forced vital capacity (FVC), Best measure; Forced expiratory volume in 1-second (FEV1), Best measure; Standing height; Comparative height size at age 10; Forced expiratory volu…	0.0814212	0.0304138
Hand grip strength (right)	47_irnt	9	Standing height; Time spent watching television (TV); Leg fat percentage (right); Arm fat percentage (right); Body fat percentage; Impedance of arm (right); Impedance of whole body; Impedance of leg (right); Trunk fat percentage	0.0347494	0.00665301
Standing height	50_irnt	11	Comparative height size at age 10; Average total household income before tax; Leisure/social activities: Sports club or gym; Time spent watching television (TV); Age completed full time education; Time spent using computer; Usual walking pace; Overall health rating; Leg fat percentage (right); Body mass index (BMI); Impedance of arm (right)	0.549128	0.061605
Reason for glasses/contact lenses: For short-sightedness, i.e. only or mainly for distance viewing such as driving, cinema etc (called 'myopia')	6147_1	18	Home location - east co-ordinate (rounded); Job involves heavy manual or physical work; Time spent using computer; Time spend outdoors in summer; Time spent watching television (TV); Usual walking pace; Overall health rating; Smoking status: Never; Leg fat percentage (right); Place of birth in UK - north co-ordinate; Body fat percentage; Body mass index (BMI); Leg fat mass (right); Whole body fat…	0.0911662	0.0200359
