# Supplementary material for: Partner choice, confounding and trait convergence all contribute to phenotypic partner similarity
Source: Nat Hum Behav. 2023 Mar 16;7(5):776–89. doi: 10.1038/s41562-022-01500-w (PMC10202815; doi:10.1038/s41562-022-01500-w)
Supplement: Supplementary file 6 — Summary of the global confounding impact of six selected traits on phenotypic couple correlations. The confounding ratio corresponds to the ratio of correlation due to confounding over phenotypic correlation in couples (that is, \documentclass[12pt]{minimal} \usepackage{amsmath} \usepackage{wasysym} \usepackage{amsfonts} \usepackage{amssymb} \usepackage{amsbsy} \usepackage{mathrsfs} \usepackage{upgreek} \setlength{\oddsidemargin}{-69pt} \begin{document}$${\mathrm{C}}/{\mathrm{cor}}({\mathrm{X}}_{{\mathrm{i}}},{\mathrm{X}}_{{\mathrm{p}}})$$\end{document}C/cor(Xi,Xp), where \documentclass[12pt]{minimal} \usepackage{amsmath} \usepackage{wasysym} \usepackage{amsfonts} \usepackage{amssymb} \usepackage{amsbsy} \usepackage{mathrsfs} \usepackage{upgreek} \setlength{\oddsidemargin}{-69pt} \begin{document}$${\mathrm{C}} = {\upalpha}_{{\mathrm{y}} \to {\mathrm{x}}}^2 \times {\upalpha}_{{\mathrm{y}}_{{\mathrm{i}}} \to {\mathrm{y}}_{{\mathrm{p}}}}$$\end{document}C=αy→x2×αyi→yp). [file 41562_2022_1500_MOESM6_ESM.xlsx]

## Sheet: Supp Table 3 Main Confounders
Confounder trait (Y)	Mean confounding ratio	Median confounding ratio	sd(confounding ratio)
Current tobacco smoking	0.047784	0.013493	0.115313
Overall health rating	0.141006	0.096063	0.14611
Leisure/social activities: Sports club or gym	0.171141	0.097595	0.215961
Average total household income before tax	0.298122	0.183867	0.38749
Age completed full time education	0.116337	0.062482	0.177151
Birth place coordinates (North and East)	0.010319	0.005854	0.015892
