# Supplementary material for: Partner choice, confounding and trait convergence all contribute to phenotypic partner similarity
Source: Nat Hum Behav. 2023 Mar 16;7(5):776–89. doi: 10.1038/s41562-022-01500-w (PMC10202815; doi:10.1038/s41562-022-01500-w)
Supplement: Supplementary file 7 — Summary of the 1,088 significant two-trait MR associations. Results are pruned such that pair A–B and C–D and if max(corr(A,C)corr(B,D),corr(A,D) × corr(B,C)) > 0.8, then one pair is dropped, prioritized by lower \documentclass[12pt]{minimal} \usepackage{amsmath} \usepackage{wasysym} \usepackage{amsfonts} \usepackage{amssymb} \usepackage{amsbsy} \usepackage{mathrsfs} \usepackage{upgreek} \setlength{\oddsidemargin}{-69pt} \begin{document}$$p_{{\hat{\omega}}}$$\end{document}pω^. P values were computed based on a Z test (estimate difference divided by the s.e. of the parameter estimate differences). [file 41562_2022_1500_MOESM7_ESM.xlsx]

## Sheet: Supp Table 4 paths_summary
exposure_description	outcome_description	gam_beta	rho_beta	omega_beta	gam_rho_resid	gam_vs_rho_pval	omega_vs_rho_pval	omega_vs_gam_pval	omega_vs_gam_rho_resid_pval
Time spend outdoors in summer	Time spent watching television (TV)	0.152433	0.276215	0.418369	0.320242	0.0299101	0.0489057	4.64852e-05	0.200377
Time spend outdoors in summer	Time spent using computer	-0.0859777	-0.0974413	-0.277323	-0.120254	0.791083	0.00654236	0.00237094	0.0229436
Time spend outdoors in summer	Alcohol usually taken with meals	-0.0943698	-0.407935	-0.379881	-0.433101	0.00126031	0.809072	8.35834e-05	0.657302
Time spend outdoors in summer	Body mass index (BMI)	0.085254	0.0556469	0.261557	0.0808399	0.366765	0.000427681	0.00519578	0.00278001
Time spend outdoors in summer	Body fat percentage	0.0944449	0.0606872	0.25541	0.0884569	0.337035	0.000727694	0.0107647	0.00531471
Time spend outdoors in summer	Leg fat percentage (right)	0.120498	0.0880923	0.34747	0.123166	0.381942	1.4867e-06	0.000158782	7.385e-05
Time spend outdoors in summer	Leg fat mass (right)	0.125712	0.0949051	0.290654	0.131441	0.472367	0.00118278	0.0139325	0.0123394
Time spend outdoors in summer	Leisure/social activities: Religious group	-0.0925208	-0.655828	-0.324708	-0.680476	2.10805e-05	0.0187705	3.75639e-05	0.0138263
Time spend outdoors in summer	Average total household income before tax	-0.150329	-0.339139	-0.521848	-0.379994	0.00108609	0.0280415	1.06309e-06	0.103331
Time spend outdoors in summer	Age completed full time education	-0.154679	-0.238367	-0.404408	-0.280441	0.161136	0.0345028	0.000227197	0.133743
Time spent watching television (TV)	Time spend outdoors in summer	0.180617	0.121079	0.184846	0.173008	0.0990918	0.149877	0.919078	0.802461
Time spent watching television (TV)	Time spent using computer	-0.150189	-0.10672	-0.258091	-0.147535	0.193267	0.000844676	0.0137674	0.0211256
Time spent watching television (TV)	Alcohol usually taken with meals	-0.196439	-0.537853	-0.354735	-0.591635	9.44732e-05	0.0598059	0.00283265	0.0189775
Time spent watching television (TV)	Sitting height	-0.0361875	-0.0105145	-0.167299	-0.0193686	0.451833	8.38846e-06	0.00541211	9.55826e-05
Time spent watching television (TV)	Fluid intelligence score	-0.259094	-0.135172	-0.289052	-0.20652	0.0107817	0.0235904	0.668434	0.250394
Time spent watching television (TV)	Forced expiratory volume in 1-second (FEV1), Best measure	-0.139615	-0.0286162	-0.21632	-0.066467	0.000155401	1.42646e-05	0.13374	0.000838153
Time spent watching television (TV)	Forced vital capacity (FVC), Best measure	-0.144682	-0.0318105	-0.205045	-0.0710819	0.000271282	5.45292e-05	0.24401	0.00273367
Time spent watching television (TV)	Body mass index (BMI)	0.248727	0.0724827	0.280836	0.143507	1.44477e-06	8.78234e-07	0.545787	0.00239442
Time spent watching television (TV)	Weight	0.165579	0.0582476	0.179563	0.10596	0.00288484	0.00239091	0.784125	0.0858738
Time spent watching television (TV)	Overall health rating	0.21081	0.136044	0.198982	0.196437	0.045585	0.151987	0.771972	0.95701
Time spent watching television (TV)	Body fat percentage	0.287079	0.0727349	0.293098	0.154511	5.34895e-10	1.08693e-07	0.905685	0.00171644
Time spent watching television (TV)	Whole body fat mass	0.251879	0.0865662	0.271052	0.158474	4.28033e-06	1.13253e-05	0.712738	0.0121663
Time spent watching television (TV)	Leg fat percentage (right)	0.318409	0.0953262	0.358196	0.185886	7.39306e-10	1.84025e-10	0.42858	0.000104585
Time spent watching television (TV)	Leg fat mass (right)	0.271442	0.0987634	0.317985	0.176156	1.893e-06	1.28337e-07	0.36505	0.00145054
Time spent watching television (TV)	Arm fat percentage (right)	0.248648	0.0656535	0.272968	0.136655	2.14706e-08	5.39593e-07	0.628598	0.00182373
Time spent watching television (TV)	Arm fat mass (right)	0.233782	0.0700863	0.266661	0.13692	3.67966e-06	3.05084e-06	0.530445	0.00376844
Time spent watching television (TV)	Trunk fat percentage	0.262429	0.0624732	0.257273	0.137339	1.03157e-09	8.30136e-07	0.915859	0.00429929
Time spent watching television (TV)	Trunk fat mass	0.224094	0.0820958	0.236186	0.146214	1.78966e-05	0.000176699	0.80841	0.0390468
Time spent watching television (TV)	White blood cell (leukocyte) count	0.155353	0.00335867	0.156472	0.0482046	5.14029e-13	6.56628e-06	0.977482	0.00189865
Time spent watching television (TV)	Forced vital capacity (FVC)	-0.130795	-0.0316165	-0.187924	-0.0669946	0.000710286	3.12463e-05	0.217967	0.00213825
Time spent watching television (TV)	Forced expiratory volume in 1-second (FEV1)	-0.122126	-0.0251289	-0.209667	-0.0580765	0.000397004	2.71764e-06	0.0624786	0.000206004
Time spent watching television (TV)	Waist circumference	0.241853	0.0823685	0.249462	0.151465	1.57307e-06	3.31105e-05	0.876283	0.0223237
Time spent watching television (TV)	Standing height	-0.14524	-0.0620184	-0.188261	-0.101446	0.00773917	0.00247925	0.384116	0.0482207
Time spent watching television (TV)	Current employment status: Unable to work because of sickness or disability	0.0887284	0.13952	0.184424	0.165687	0.660257	0.706984	0.00748446	0.877814
Time spent watching television (TV)	Leisure/social activities: Sports club or gym	-0.0967237	-0.225476	-0.167319	-0.251302	0.0192113	0.35345	0.0495987	0.195873
Time spent watching television (TV)	Leisure/social activities: Religious group	-0.133259	-0.602859	-0.225756	-0.638928	1.78208e-06	0.000265377	0.0174256	9.93048e-05
Time spent watching television (TV)	Types of physical activity in last 4 weeks: Walking for pleasure (not as a means of transport)	-0.132716	-0.362855	-0.253304	-0.398771	0.0020754	0.177395	0.00281245	0.0840806
Time spent watching television (TV)	Types of physical activity in last 4 weeks: None of the above	0.111296	0.0390421	0.155765	0.0715362	0.505318	0.300419	0.23087	0.465289
Time spent watching television (TV)	Types of physical activity in last 4 weeks: Strenuous sports	-0.101215	-0.190979	-0.218837	-0.218064	0.352614	0.786313	0.00357417	0.994141
Time spent watching television (TV)	Average total household income before tax	-0.254986	-0.307074	-0.529421	-0.37727	0.219377	1.65955e-05	5.92727e-09	0.00578808
Time spent watching television (TV)	Job involves mainly walking or standing	0.2041	0.13032	0.22845	0.188833	0.109667	0.101484	0.636124	0.53042
Time spent watching television (TV)	Job involves heavy manual or physical work	0.200642	0.1658	0.287007	0.223343	0.491935	0.0621356	0.101393	0.350913
Time spent watching television (TV)	Age completed full time education	-0.257563	-0.241577	-0.388202	-0.312496	0.747188	0.013087	0.00758451	0.228365
Time spent watching television (TV)	Usual walking pace	-0.208061	-0.100119	-0.195382	-0.157159	0.0104448	0.0509566	0.751094	0.463165
Time spent watching television (TV)	Frequency of stair climbing in last 4 weeks	-0.089051	-0.0423919	-0.154261	-0.0660667	0.0359199	0.0024931	0.074262	0.0217554
Time spent using computer	Time spent watching television (TV)	-0.0858204	-0.177287	-0.274651	-0.200057	0.0431173	0.124837	0.000742817	0.261233
Time spent using computer	Alcohol usually taken with meals	0.0822601	0.358132	0.338938	0.382485	0.000324296	0.845401	0.000162207	0.667508
Time spent using computer	Fluid intelligence score	0.202276	0.186229	0.359934	0.24423	0.787829	0.0309512	0.0574554	0.175269
Time spent using computer	Home location - north co-ordinate (rounded)	-0.0429111	-0.11444	-0.182535	-0.125179	0.0134118	0.15421	0.000871712	0.243278
Time spent using computer	Leisure/social activities: Religious group	0.0753112	0.572491	0.235137	0.594897	2.35423e-06	0.00308169	0.00147033	0.00210981
Time spent using computer	Average total household income before tax	0.122055	0.269223	0.340391	0.304734	0.00238658	0.314787	0.000891548	0.630337
Time spent using computer	Job involves mainly walking or standing	-0.131208	-0.120307	-0.283518	-0.155801	0.845348	0.0234215	0.0154208	0.0931951
Time spent using computer	Job involves heavy manual or physical work	-0.129147	-0.142139	-0.333002	-0.177055	0.8216	0.00921536	0.00120102	0.0440919
Time spent using computer	Age completed full time education	0.133153	0.235445	0.293373	0.274067	0.0359394	0.394438	0.0116192	0.787318
Time spent using computer	Usual walking pace	0.0717553	0.0627449	0.198662	0.0841534	0.765919	0.00536382	0.00752002	0.0241905
Drive faster than motorway speed limit	Average total household income before tax	0.11966	0.346833	0.647238	0.381672	0.00921927	0.0133566	1.55228e-06	0.0372068
Past tobacco smoking	Lifetime number of sexual partners	-0.0920691	-0.181693	-0.274829	-0.206214	0.0159064	0.0836121	6.42081e-05	0.219802
Past tobacco smoking	High light scatter reticulocyte percentage	-0.0407144	-0.00149235	-0.204056	-0.0116156	0.00216873	8.08337e-08	3.99452e-05	4.22333e-07
Past tobacco smoking	High light scatter reticulocyte count	-0.0380999	-0.00206914	-0.202216	-0.0114594	0.00400077	1.15156e-07	3.52679e-05	5.29725e-07
Past tobacco smoking	Leisure/social activities: Religious group	0.0337193	0.323295	0.214138	0.33404	0.000140655	0.203671	1.5232e-05	0.169634
Place of birth in UK - north co-ordinate	Home location - north co-ordinate (rounded)	0.171973	0.41854	0.40613	0.468045	7.66965e-06	0.835926	7.13288e-13	0.322743
Place of birth in UK - north co-ordinate	Average total household income before tax	-0.0347708	-0.0713462	-0.148163	-0.0798031	0.0159512	0.0332615	0.000918826	0.0619012
Place of birth in UK - east co-ordinate	Home location - east co-ordinate (rounded)	0.201806	0.347399	0.48019	0.405268	0.0373861	0.0841526	5.40336e-10	0.352517
Number of treatments/medications taken	Time spent using computer	-0.00904264	-0.0281395	-0.269729	-0.0293833	0.276301	3.05218e-05	3.20637e-06	3.75112e-05
Number of treatments/medications taken	Leg fat percentage (right)	0.0533484	0.0939712	0.249967	0.110219	0.202081	0.00131067	0.000100481	0.0060033
Number of treatments/medications taken	Average total household income before tax	-0.0335002	-0.185819	-0.242182	-0.19392	2.42876e-07	0.296165	2.68278e-05	0.383403
Number of treatments/medications taken	Job involves heavy manual or physical work	0.0195767	0.0738924	0.270511	0.0806722	0.0390341	0.00222244	3.10828e-05	0.00350156
Alcohol usually taken with meals	Time spent watching television (TV)	-0.234604	-0.216461	-0.281628	-0.280943	0.786423	0.38814	0.55274	0.993338
Alcohol usually taken with meals	Time spent using computer	0.131271	0.0490357	0.386906	0.0871299	0.0762571	6.58878e-05	0.00516526	0.000599105
Alcohol usually taken with meals	Average total household income before tax	0.306257	0.302523	0.443592	0.389676	0.957847	0.10775	0.135477	0.566043
Alcohol usually taken with meals	Age completed full time education	0.282562	0.159788	0.367206	0.240298	0.0641683	0.016006	0.349947	0.166525
Comparative height size at age 10	Sitting height	0.153533	0.0382398	0.183125	0.0825755	2.6238e-09	1.17445e-12	0.0360962	4.252e-06
Comparative height size at age 10	Forced expiratory volume in 1-second (FEV1), Best measure	0.0848095	0.0308683	0.11744	0.0559367	2.54467e-06	1.71407e-08	0.0108188	0.000129933
Comparative height size at age 10	Forced vital capacity (FVC), Best measure	0.106148	0.0292555	0.134296	0.0603062	1.44512e-07	2.24733e-09	0.0365961	6.56987e-05
Comparative height size at age 10	Forced expiratory volume in 1-second (FEV1), predicted	0.225336	0.292342	0.227764	0.356808	0.255721	0.29011	0.918845	0.0414607
Comparative height size at age 10	Weight	0.0953381	0.0911395	0.0952926	0.11916	0.703772	0.769367	0.996963	0.109864
Comparative height size at age 10	Whole body fat-free mass	0.133772	0.0640127	0.150495	0.102808	1.82923e-05	1.41362e-06	0.207324	0.0127965
Comparative height size at age 10	Whole body water mass	0.132547	0.0678018	0.149997	0.106254	7.34618e-05	5.02171e-06	0.18753	0.0228975
Comparative height size at age 10	Basal metabolic rate	0.128076	0.0711678	0.142429	0.108366	0.000278349	4.60693e-05	0.27162	0.0677628
Comparative height size at age 10	Leg fat-free mass (right)	0.116827	0.0673521	0.130606	0.101397	0.000533758	0.00012041	0.278914	0.0950298
Comparative height size at age 10	Leg predicted mass (right)	0.116804	0.0687442	0.130735	0.102782	0.000720856	0.00015522	0.273734	0.108834
Comparative height size at age 10	Arm fat-free mass (right)	0.123582	0.0614905	0.14331	0.0974292	5.43753e-05	2.00226e-06	0.123316	0.0123783
Comparative height size at age 10	Arm predicted mass (right)	0.123921	0.052674	0.142896	0.0887077	3.55272e-06	1.51702e-07	0.138265	0.00309196
Comparative height size at age 10	Trunk fat mass	0.0620849	0.0762393	0.0512791	0.0949367	0.0672562	0.0426346	0.336711	0.000626074
Comparative height size at age 10	Trunk fat-free mass	0.141896	0.0641296	0.163243	0.105203	2.103e-05	4.10378e-07	0.112757	0.00550995
Comparative height size at age 10	Trunk predicted mass	0.14162	0.0632433	0.163312	0.104239	1.7983e-05	3.07836e-07	0.105964	0.00468227
Comparative height size at age 10	Forced vital capacity (FVC)	0.100589	0.0320385	0.126202	0.0615309	4.80539e-07	4.95097e-09	0.0368012	0.000145507
Comparative height size at age 10	Forced expiratory volume in 1-second (FEV1)	0.0809352	0.0248049	0.11272	0.0487871	4.66187e-08	2.05329e-10	0.00697928	1.03408e-05
Comparative height size at age 10	Hand grip strength (right)	0.0545075	0.00391325	0.0693523	0.0204862	3.02731e-09	2.88631e-07	0.168057	0.000211518
Comparative height size at age 10	Hip circumference	0.0653861	0.0494339	0.0651303	0.0690568	0.0459908	0.204331	0.981996	0.760091
Comparative height size at age 10	Standing height	0.213712	0.248475	0.237536	0.309682	0.320764	0.758345	0.184478	0.05552
Comparative height size at age 10	Average total household income before tax	0.013273	0.0474958	0.0831341	0.0525083	2.21957e-06	0.0182758	2.53633e-07	0.045021
Comparative height size at age 10	Age completed full time education	0.0137696	0.0410913	0.067959	0.0462431	0.000101118	0.0615993	2.55191e-05	0.135865
Sitting height	Drive faster than motorway speed limit	0.00924853	0.0212792	0.0458392	0.0251635	0.0125461	0.0171324	7.43969e-05	0.0467688
Sitting height	Comparative height size at age 10	0.0968547	0.132195	0.140587	0.160641	0.118444	0.720939	3.80754e-05	0.414282
Sitting height	Fluid intelligence score	0.0146423	0.0256204	0.0657552	0.0310168	0.0392041	0.00983365	0.00058956	0.0266504
Sitting height	Forced expiratory volume in 1-second (FEV1), Best measure	0.0609164	0.0256019	0.0823225	0.0439716	0.000596862	3.54611e-05	0.0476965	0.00723484
Sitting height	Forced vital capacity (FVC), Best measure	0.0759568	0.0310445	0.0979772	0.053631	0.000904695	4.4368e-05	0.0578287	0.00964965
Sitting height	Forced expiratory volume in 1-second (FEV1), predicted	0.143578	0.170832	0.197272	0.212376	0.447146	0.486295	0.00239737	0.702266
Sitting height	Weight	0.0608777	0.074997	0.0754792	0.093356	0.078182	0.965972	0.133909	0.129654
Sitting height	Whole body fat-free mass	0.0930365	0.0712427	0.117916	0.0986176	0.103327	0.00192552	0.020534	0.226804
Sitting height	Whole body water mass	0.0923919	0.0677113	0.117025	0.0949055	0.0632656	0.00101888	0.0220634	0.164696
Sitting height	Basal metabolic rate	0.0867254	0.0802045	0.10968	0.10581	0.589921	0.0366069	0.0300001	0.795473
Sitting height	Leg fat-free mass (right)	0.0820934	0.0705254	0.102306	0.0948323	0.304177	0.0183101	0.0524451	0.599568
Sitting height	Leg predicted mass (right)	0.082096	0.0711456	0.10279	0.0954533	0.330102	0.018463	0.0463096	0.605316
Sitting height	Arm fat-free mass (right)	0.0845233	0.0718749	0.105516	0.096863	0.316916	0.0224424	0.049162	0.577884
Sitting height	Arm predicted mass (right)	0.0844874	0.0664976	0.105559	0.0914757	0.153613	0.0081226	0.0496353	0.365642
Sitting height	Trunk fat-free mass	0.0971502	0.0818779	0.12453	0.110406	0.314018	0.0101889	0.012073	0.422057
Sitting height	Trunk predicted mass	0.0969477	0.0723115	0.123942	0.100783	0.107348	0.00201576	0.0132239	0.19104
Sitting height	Forced vital capacity (FVC)	0.0715777	0.0322905	0.0901131	0.0536493	0.000908375	4.99003e-05	0.0724652	0.0147509
Sitting height	Forced expiratory volume in 1-second (FEV1)	0.0585934	0.0299142	0.0770835	0.0476327	0.00155683	8.45152e-05	0.0555719	0.0187904
Sitting height	Hand grip strength (right)	0.03796	0.00834454	0.0514965	0.0202783	5.39288e-05	7.01952e-05	0.126607	0.00525986
Sitting height	Hip circumference	0.0432368	0.046666	0.0434888	0.0600791	0.575291	0.757504	0.978446	0.11789
Sitting height	Average total household income before tax	0.0136892	0.0616728	0.081055	0.0668021	1.48329e-16	0.111801	6.1281e-10	0.246969
Sitting height	Age completed full time education	0.012138	0.0454924	0.077518	0.0501867	3.73782e-08	0.00637433	1.72795e-10	0.0213391
Fluid intelligence score	Time spent watching television (TV)	-0.0766507	-0.146485	-0.240641	-0.166683	0.0204549	0.0310934	3.18421e-05	0.105136
Fluid intelligence score	Alcohol usually taken with meals	0.0559407	0.228937	0.231704	0.245912	0.00319801	0.968993	8.68655e-05	0.846294
Fluid intelligence score	Number of fluid intelligence questions attempted within time limit	0.154805	0.264023	0.248257	0.308715	0.342097	0.896818	0.0883696	0.632054
Fluid intelligence score	Overall health rating	-0.0517651	-0.0597736	-0.142419	-0.072995	0.68511	0.00796856	0.00276461	0.0325249
Fluid intelligence score	Leisure/social activities: Sports club or gym	0.0187248	0.0661786	0.149162	0.0727196	0.0935505	0.032086	3.94451e-06	0.0540474
Fluid intelligence score	Leisure/social activities: None of the above	-0.0359074	-0.083154	-0.125825	-0.0919296	0.198731	0.343717	0.00166557	0.464361
Fluid intelligence score	Types of physical activity in last 4 weeks: Other exercises (eg: swimming, cycling, keep fit, bowling)	0.0299224	0.0798024	0.124919	0.0894827	0.0798897	0.251177	0.00141627	0.381357
Fluid intelligence score	Types of physical activity in last 4 weeks: Strenuous sports	0.0239005	0.103709	0.171744	0.111701	0.0764768	0.192377	1.889e-07	0.260717
Fluid intelligence score	Average total household income before tax	0.084387	0.191191	0.301376	0.216141	0.00029228	0.024027	1.76603e-06	0.0916862
Fluid intelligence score	Job involves heavy manual or physical work	-0.0930715	-0.0978263	-0.187248	-0.122628	0.916077	0.130427	0.0383997	0.293678
Fluid intelligence score	Age completed full time education	0.0973321	0.151532	0.211434	0.180111	0.125229	0.211427	0.00535712	0.532834
Fluid intelligence score	Frequency of stair climbing in last 4 weeks	0.0126641	0.0109485	0.124596	0.0157903	0.866715	9.83201e-05	0.000120543	0.000234076
Smoking status: Never	Time spent watching television (TV)	-0.0596462	-0.144261	-0.194618	-0.159692	0.00203694	0.280277	0.00105326	0.465774
Smoking status: Never	Current tobacco smoking	-0.126739	-0.199645	-0.157628	-0.233886	0.357651	0.618582	0.409726	0.382435
Smoking status: Never	Alcohol usually taken with meals	0.0818145	0.43806	0.241443	0.462288	2.03337e-06	0.0304194	0.00372421	0.0175764
Smoking status: Never	Ever smoked	-0.214214	-0.202316	-0.197195	-0.261082	0.960564	0.983065	0.68269	0.795251
Smoking status: Never	Body mass index (BMI)	-0.0617702	-0.0488263	-0.172855	-0.0648528	0.493705	0.0016701	0.00653023	0.00761471
Smoking status: Never	Lifetime number of sexual partners	-0.105846	-0.160251	-0.254851	-0.188635	0.140926	0.0740838	0.000686715	0.227969
Smoking status: Never	Body fat percentage	-0.0598377	-0.0450158	-0.166428	-0.0605005	0.373928	0.00107138	0.00551382	0.005252
Smoking status: Never	Leg fat percentage (right)	-0.072259	-0.0662539	-0.191565	-0.085221	0.752735	0.000863338	0.0020189	0.00599146
Smoking status: Never	Leg fat mass (right)	-0.0663913	-0.0579965	-0.18198	-0.0753185	0.65444	0.00119388	0.00333405	0.00663761
Smoking status: Never	White blood cell (leukocyte) count	-0.0433071	-0.00209262	-0.216323	-0.0129428	0.000171091	1.12863e-10	7.04856e-07	1.22998e-09
Smoking status: Never	Neutrophill count	-0.0416197	-0.000242569	-0.211421	-0.0106197	0.000218105	2.02303e-09	4.06304e-06	1.50247e-08
Smoking status: Never	High light scatter reticulocyte percentage	-0.037067	-0.00107163	-0.169422	-0.0101723	0.000804581	2.35464e-06	0.000371813	9.02238e-06
Smoking status: Never	High light scatter reticulocyte count	-0.036439	-0.00155647	-0.172217	-0.0104811	0.00102098	9.23616e-07	0.000183155	3.7931e-06
Smoking status: Never	Leisure/social activities: Religious group	0.0496867	0.351385	0.205433	0.366607	4.3608e-05	0.0730616	2.90929e-05	0.0525333
Smoking status: Never	Job involves heavy manual or physical work	-0.0450722	-0.0754654	-0.256043	-0.0868105	0.234494	0.00116264	4.95717e-05	0.00276805
Smoking status: Never	Age completed full time education	0.0820165	0.160004	0.263057	0.18429	0.00686272	0.0432094	8.64689e-05	0.132286
Smoking status: Previous	Lifetime number of sexual partners	0.109369	0.170221	0.413965	0.202175	0.247554	0.00130619	2.7638e-05	0.00782523
Smoking status: Previous	Leisure/social activities: Religious group	-0.0353116	-0.291725	-0.279495	-0.300333	0.0236225	0.923426	8.62109e-05	0.87254
Forced expiratory volume in 1-second (FEV1), Best measure	Time spent watching television (TV)	-0.00995102	-0.0579604	-0.0729344	-0.0594589	4.03055e-06	0.422834	6.93049e-05	0.476218
Forced expiratory volume in 1-second (FEV1), Best measure	Comparative height size at age 10	0.0617757	0.148593	0.111461	0.167204	2.52667e-06	0.0883608	0.00734349	0.0165264
Forced expiratory volume in 1-second (FEV1), Best measure	Sitting height	0.0692134	0.0751464	0.113781	0.0958423	0.692164	0.0473884	0.0286647	0.387362
Forced expiratory volume in 1-second (FEV1), Best measure	Forced expiratory volume in 1-second (FEV1), predicted	0.0745374	0.119071	0.153191	0.14126	0.0340447	0.298191	0.0105819	0.726735
Forced expiratory volume in 1-second (FEV1), Best measure	Overall health rating	-0.0116031	-0.0361876	-0.0814749	-0.0381493	0.000754139	0.00518519	2.49087e-06	0.00823441
Forced expiratory volume in 1-second (FEV1), Best measure	Whole body fat-free mass	0.0547877	0.0776995	0.0737069	0.094351	0.0639305	0.817846	0.287748	0.259457
Forced expiratory volume in 1-second (FEV1), Best measure	Whole body water mass	0.0543509	0.0776388	0.0714411	0.0941678	0.0591722	0.720976	0.336008	0.214737
Forced expiratory volume in 1-second (FEV1), Best measure	Leg fat percentage (right)	-0.0172647	-0.0357887	-0.0722497	-0.0393377	0.00402537	0.0274664	0.000598848	0.0497721
Forced expiratory volume in 1-second (FEV1), Best measure	Trunk fat-free mass	0.0576254	0.0824539	0.0788626	0.099901	0.0583905	0.837311	0.234368	0.257173
Forced expiratory volume in 1-second (FEV1), Best measure	Trunk predicted mass	0.0574639	0.0817954	0.0786752	0.0991972	0.062649	0.857917	0.233601	0.267351
Forced expiratory volume in 1-second (FEV1), Best measure	Standing height	0.0689701	0.129945	0.133808	0.150572	0.000125961	0.859427	0.00331259	0.467638
Forced expiratory volume in 1-second (FEV1), Best measure	Average total household income before tax	0.0131056	0.0788575	0.10377	0.0838231	9.43276e-10	0.244138	1.52333e-06	0.356511
Forced expiratory volume in 1-second (FEV1), Best measure	Age completed full time education	0.0112952	0.0555493	0.0773365	0.0600073	6.55142e-06	0.274006	0.000183044	0.389455
Forced vital capacity (FVC), Best measure	Time spent watching television (TV)	-0.0117972	-0.0660881	-0.069322	-0.0681042	2.5279e-08	0.853759	0.000109945	0.945324
Forced vital capacity (FVC), Best measure	Comparative height size at age 10	0.082255	0.168896	0.139974	0.193249	3.33915e-05	0.199963	0.000431366	0.0274695
Forced vital capacity (FVC), Best measure	Sitting height	0.0935862	0.077113	0.158766	0.104642	0.330289	1.97881e-05	0.000340492	0.00891466
Forced vital capacity (FVC), Best measure	Forced expiratory volume in 1-second (FEV1), predicted	0.111099	0.158653	0.167871	0.191092	0.08218	0.785947	0.0392359	0.516846
Forced vital capacity (FVC), Best measure	Body mass index (BMI)	-0.0151106	-0.0256756	-0.0590291	-0.0286207	0.0300461	0.0119677	0.000681756	0.0237135
Forced vital capacity (FVC), Best measure	Whole body fat-free mass	0.0686658	0.0804733	0.0995937	0.101016	0.324655	0.224384	0.0485638	0.932241
Forced vital capacity (FVC), Best measure	Whole body water mass	0.0681781	0.080713	0.100023	0.101119	0.295583	0.220914	0.0420387	0.947862
Forced vital capacity (FVC), Best measure	Basal metabolic rate	0.0638938	0.0827694	0.0904481	0.101974	0.0919018	0.617806	0.0839785	0.478766
Forced vital capacity (FVC), Best measure	Leg fat percentage (right)	-0.0233363	-0.0449844	-0.0639976	-0.0502356	0.00086061	0.165309	0.00180701	0.325324
Forced vital capacity (FVC), Best measure	Leg fat-free mass (right)	0.061232	0.0720919	0.0853865	0.0905501	0.315955	0.379497	0.108922	0.7464
Forced vital capacity (FVC), Best measure	Leg predicted mass (right)	0.061168	0.0739633	0.0846689	0.0924036	0.238535	0.480405	0.119273	0.629046
Forced vital capacity (FVC), Best measure	Arm fat percentage (right)	-0.0155061	-0.0230697	-0.055135	-0.0261256	0.110657	0.0128602	0.00170887	0.0264105
Forced vital capacity (FVC), Best measure	Arm fat-free mass (right)	0.0612048	0.0765398	0.0901603	0.0949904	0.167447	0.38305	0.0593214	0.769209
Forced vital capacity (FVC), Best measure	Arm predicted mass (right)	0.0615751	0.073312	0.0892203	0.0918664	0.29029	0.307665	0.0724288	0.872156
Forced vital capacity (FVC), Best measure	Trunk fat-free mass	0.0740945	0.0888299	0.112382	0.110894	0.268477	0.153366	0.0171022	0.932791
Forced vital capacity (FVC), Best measure	Trunk predicted mass	0.0739336	0.0859808	0.112919	0.108	0.363368	0.102027	0.0152482	0.77995
Forced vital capacity (FVC), Best measure	Hand grip strength (right)	0.0397268	0.0120221	0.067041	0.0244512	0.0078771	0.000316809	0.0376919	0.00728691
Forced vital capacity (FVC), Best measure	Standing height	0.101713	0.171255	0.176077	0.201063	0.000100282	0.820331	0.000327216	0.273757
Forced vital capacity (FVC), Best measure	Average total household income before tax	0.0129359	0.0709872	0.0909604	0.0759052	7.73289e-11	0.261821	6.5194e-07	0.40282
Forced vital capacity (FVC), Best measure	Age completed full time education	0.0117646	0.050038	0.0822257	0.0546277	2.67011e-06	0.0562118	2.70839e-06	0.105245
Forced expiratory volume in 1-second (FEV1), predicted	Comparative height size at age 10	0.116565	0.0878408	0.134477	0.121812	0.410603	0.178782	0.125618	0.72716
Forced expiratory volume in 1-second (FEV1), predicted	Sitting height	0.124446	-0.0146367	0.140041	0.021544	1.45824e-12	2.1469e-16	0.204812	8.06849e-09
Forced expiratory volume in 1-second (FEV1), predicted	Forced expiratory volume in 1-second (FEV1), Best measure	0.0641117	0.0216878	0.0789038	0.0409534	2.08905e-05	2.82978e-06	0.151006	0.0034091
Forced expiratory volume in 1-second (FEV1), predicted	Forced vital capacity (FVC), Best measure	0.0802193	0.0146717	0.0932635	0.0384532	1.63132e-07	1.83986e-08	0.234608	0.000247461
Forced expiratory volume in 1-second (FEV1), predicted	Weight	0.0647145	0.0642013	0.067709	0.0836359	0.947918	0.729666	0.756168	0.13965
Forced expiratory volume in 1-second (FEV1), predicted	Whole body fat-free mass	0.0953823	0.0579916	0.107845	0.0860241	0.00284293	0.000167256	0.267382	0.129443
Forced expiratory volume in 1-second (FEV1), predicted	Whole body water mass	0.0945134	0.0595322	0.107977	0.0873212	0.00472509	0.000228527	0.229663	0.147941
Forced expiratory volume in 1-second (FEV1), predicted	Basal metabolic rate	0.0895649	0.0619342	0.100564	0.0883358	0.0144444	0.00172311	0.314126	0.359848
Forced expiratory volume in 1-second (FEV1), predicted	Leg fat-free mass (right)	0.0815192	0.0536646	0.0969887	0.0778105	0.0071347	0.000180351	0.137412	0.124904
Forced expiratory volume in 1-second (FEV1), predicted	Leg predicted mass (right)	0.0815057	0.0524855	0.0970018	0.0766276	0.00490422	0.000112741	0.136425	0.101918
Forced expiratory volume in 1-second (FEV1), predicted	Arm fat-free mass (right)	0.0861908	0.0573395	0.0972838	0.0827952	0.0111344	0.00154675	0.3099	0.287188
Forced expiratory volume in 1-second (FEV1), predicted	Arm predicted mass (right)	0.0860776	0.0477321	0.0977673	0.073156	0.000701205	6.68324e-05	0.282747	0.0691614
Forced expiratory volume in 1-second (FEV1), predicted	Trunk fat mass	0.0395706	0.0468678	0.0349011	0.0592531	0.174637	0.173526	0.585098	0.00771695
Forced expiratory volume in 1-second (FEV1), predicted	Trunk fat-free mass	0.101609	0.0554539	0.11481	0.0852322	0.00121407	5.76808e-05	0.255837	0.0648909
Forced expiratory volume in 1-second (FEV1), predicted	Trunk predicted mass	0.101429	0.0525053	0.115023	0.0822331	0.000519165	1.89058e-05	0.242289	0.0388409
Forced expiratory volume in 1-second (FEV1), predicted	Forced vital capacity (FVC)	0.0741413	0.0140257	0.0890925	0.0361031	7.54447e-08	1.6793e-09	0.135603	7.33505e-05
Forced expiratory volume in 1-second (FEV1), predicted	Forced expiratory volume in 1-second (FEV1)	0.0603607	0.0146533	0.0792138	0.0328673	1.16665e-07	1.76e-09	0.046798	4.76991e-05
Forced expiratory volume in 1-second (FEV1), predicted	Hand grip strength (right)	0.0424855	0.00443833	0.0473679	0.0176408	4.32703e-07	2.69706e-05	0.565283	0.00538314
Forced expiratory volume in 1-second (FEV1), predicted	Hip circumference	0.0429144	0.0334518	0.0429802	0.0467746	0.0995733	0.29251	0.994048	0.687684
Forced expiratory volume in 1-second (FEV1), predicted	Average total household income before tax	0.0118497	0.0429613	0.0718299	0.0475748	4.16797e-09	0.00952428	2.29243e-09	0.0314107
Forced expiratory volume in 1-second (FEV1), predicted	Age completed full time education	0.0102443	0.0300165	0.061524	0.0341799	0.000133914	0.00280526	5.60437e-08	0.0104936
Ever smoked	Smoking status: Never	-0.202389	-0.282451	-0.323291	-0.337901	0.767667	0.880004	0.0515837	0.958228
Ever smoked	Smoking status: Previous	0.156952	0.0735813	0.256128	0.118875	0.780295	0.54337	0.0882764	0.654703
Ever smoked	Lifetime number of sexual partners	0.0977925	0.212809	0.325012	0.241517	0.0125802	0.0852332	6.26763e-05	0.220059
Ever smoked	Immature reticulocyte fraction	0.0233798	0.00329307	0.25005	0.0111391	0.0831766	8.03275e-08	1.68159e-06	2.30295e-07
Ever smoked	High light scatter reticulocyte percentage	0.0388998	0.00149577	0.220007	0.013693	0.00600446	6.9928e-07	8.26542e-05	3.23234e-06
Ever smoked	High light scatter reticulocyte count	0.0347619	0.0019925	0.215335	0.0130296	0.0130334	1.26971e-06	8.31445e-05	4.95073e-06
Frequency of tiredness / lethargy in last 2 weeks	Alcohol usually taken with meals	-0.0746816	-0.619397	-0.391482	-0.639044	3.67283e-06	0.110761	0.000547847	0.093298
Frequency of tiredness / lethargy in last 2 weeks	Average total household income before tax	-0.0771848	-0.318912	-0.346159	-0.33926	1.1844e-06	0.723821	0.000234597	0.931601
Body mass index (BMI)	Time spend outdoors in summer	0.0258815	0.040618	0.0754112	0.0491654	0.0669901	0.0298132	0.00071955	0.107848
Body mass index (BMI)	Time spent watching television (TV)	0.0516031	0.151643	0.151315	0.167401	3.25246e-11	0.98801	4.82875e-09	0.472129
Body mass index (BMI)	Time spent using computer	-0.00389919	-0.00619646	-0.0856527	-0.00599829	0.680388	6.70272e-07	1.44267e-07	8.35862e-07
Body mass index (BMI)	Current tobacco smoking	0.0272101	0.0585198	0.0691628	0.0674397	0.0172511	0.581381	0.00445333	0.930237
Body mass index (BMI)	Place of birth in UK - north co-ordinate	0.0128512	0.0187134	0.0690957	0.0236077	0.185326	0.000511919	7.80082e-05	0.00187731
Body mass index (BMI)	Number of treatments/medications taken	0.0510071	0.037276	0.0907824	0.0528676	0.272185	0.00279186	0.00468315	0.0396167
Body mass index (BMI)	Alcohol usually taken with meals	-0.0311042	-0.185536	-0.133306	-0.192965	4.19497e-09	0.105277	1.67502e-07	0.069406
Body mass index (BMI)	Fluid intelligence score	-0.0348431	-0.0399479	-0.192445	-0.0484251	0.621037	1.16419e-08	1.08375e-09	1.07391e-07
Body mass index (BMI)	Forced expiratory volume in 1-second (FEV1), Best measure	-0.0411759	-0.0198977	-0.0841306	-0.0301503	0.000353383	0.000157481	0.0126193	0.00173412
Body mass index (BMI)	Forced vital capacity (FVC), Best measure	-0.0558793	-0.0307767	-0.0838592	-0.0451516	0.000243533	0.00204588	0.110004	0.0271644
Body mass index (BMI)	Frequency of tiredness / lethargy in last 2 weeks	0.0299519	0.0239998	0.0686012	0.0336884	0.504677	0.0048724	0.00519696	0.0308329
Body mass index (BMI)	Overall health rating	0.0686238	0.102189	0.13949	0.122719	0.0650042	0.0934066	1.73063e-06	0.46651
Body mass index (BMI)	Home location - north co-ordinate (rounded)	0.0125346	0.0443974	0.0684161	0.0492029	6.4837e-05	0.131115	7.4352e-05	0.233096
Body mass index (BMI)	Body fat percentage	0.181386	0.0766084	0.212757	0.128753	0.00563592	0.000442868	0.100958	0.0400632
Body mass index (BMI)	Whole body fat-free mass	0.148272	0.121368	0.107473	0.164229	0.0522869	0.408211	0.0201555	0.00166676
Body mass index (BMI)	Whole body water mass	0.148549	0.118484	0.107821	0.161422	0.031545	0.527132	0.0201988	0.00310767
Body mass index (BMI)	Basal metabolic rate	0.165303	0.125763	0.132237	0.173398	0.0123571	0.715518	0.0676032	0.0327663
Body mass index (BMI)	Impedance of whole body	-0.157698	-0.0146053	-0.103818	-0.057526	1.01847e-14	1.09811e-05	0.0020815	0.0347671
Body mass index (BMI)	Impedance of leg (right)	-0.148363	-0.0353552	-0.0734507	-0.0756587	3.51682e-11	0.0472699	1.10592e-05	0.915076
Body mass index (BMI)	Impedance of arm (right)	-0.135518	-0.0137922	-0.103164	-0.0504944	1.2169e-16	3.65124e-07	0.0499376	0.00518222
Body mass index (BMI)	Leg fat percentage (right)	0.179718	0.177439	0.218245	0.229116	0.954582	0.318702	0.0432942	0.80076
Body mass index (BMI)	Leg fat mass (right)	0.202371	0.347146	0.22527	0.405174	0.0479169	0.0967735	0.247857	0.0177366
Body mass index (BMI)	Leg fat-free mass (right)	0.162248	0.124573	0.11749	0.171352	0.021042	0.696565	0.0117553	0.0063024
Body mass index (BMI)	Leg predicted mass (right)	0.162351	0.125569	0.116634	0.172377	0.0235236	0.621108	0.010078	0.00450724
Body mass index (BMI)	Arm fat percentage (right)	0.194479	0.00281491	0.203386	0.05863	0.000329724	0.000191878	0.647559	0.009934
Body mass index (BMI)	Arm fat-free mass (right)	0.150209	0.11521	0.122963	0.158614	0.0160016	0.64945	0.115629	0.0526228
Body mass index (BMI)	Arm predicted mass (right)	0.149942	0.112384	0.124118	0.155713	0.010207	0.493313	0.134869	0.0872118
Body mass index (BMI)	Trunk fat percentage	0.167751	0.0447969	0.195376	0.0931187	8.9351e-06	2.26907e-07	0.132399	0.000976548
Body mass index (BMI)	Trunk fat-free mass	0.124044	0.101156	0.0798679	0.137224	0.0491185	0.186284	0.00934503	0.000760331
Body mass index (BMI)	Trunk predicted mass	0.123854	0.0999657	0.078343	0.135981	0.0400366	0.178629	0.00725581	0.000701279
Body mass index (BMI)	Taking other prescription medications	0.0396774	0.0199395	0.0721215	0.0323547	0.276566	0.0212696	0.0247921	0.0862355
Body mass index (BMI)	White blood cell (leukocyte) count	0.0475639	0.0038212	0.104694	0.0184475	7.12691e-17	2.74385e-12	0.000137656	3.73914e-09
Body mass index (BMI)	Lymphocyte count	0.0422099	0.000534301	0.0626485	0.0136595	1.76753e-17	5.27166e-06	0.149994	0.000392776
Body mass index (BMI)	Neutrophill count	0.0379206	0.000696615	0.0954156	0.0126193	2.81032e-16	1.45411e-11	6.89338e-05	5.29541e-09
Body mass index (BMI)	Reticulocyte percentage	0.0738696	0.00375666	0.0805805	0.025758	1.74351e-25	8.15528e-08	0.655043	0.000185702
Body mass index (BMI)	Reticulocyte count	0.076702	0.00213869	0.0849359	0.0249341	1.08788e-26	1.32495e-08	0.590662	5.87453e-05
Body mass index (BMI)	Immature reticulocyte fraction	0.0633407	0.00814422	0.0881227	0.0271936	7.66867e-20	1.14597e-07	0.109557	7.26007e-05
Body mass index (BMI)	High light scatter reticulocyte percentage	0.0814572	0.00137792	0.0985031	0.0255065	2.01955e-28	6.12465e-11	0.274511	1.66026e-06
Body mass index (BMI)	High light scatter reticulocyte count	0.0849099	0.00177523	0.102076	0.0268718	1.77383e-27	2.41005e-11	0.27716	1.12481e-06
Body mass index (BMI)	Forced vital capacity (FVC)	-0.0512478	-0.0290374	-0.092509	-0.0421139	0.000455915	5.31726e-05	0.00979084	0.00162781
Body mass index (BMI)	Forced expiratory volume in 1-second (FEV1)	-0.0384025	-0.0183159	-0.0885988	-0.027791	0.000203172	6.15301e-06	0.00149429	0.000113873
Body mass index (BMI)	Diastolic blood pressure, automated reading	0.0475949	0.00629332	0.0821231	0.0209283	3.53776e-11	1.17257e-07	0.0167894	2.83464e-05
Body mass index (BMI)	Systolic blood pressure, automated reading	0.0359793	0.00665987	0.0770407	0.0180383	3.17383e-09	4.85824e-07	0.00388479	3.18816e-05
Body mass index (BMI)	Duration screen displayed	0.01432	0.00507056	0.129188	0.0103766	0.117855	1.07044e-07	8.70708e-07	4.39191e-07
Body mass index (BMI)	Current employment status: Unable to work because of sickness or disability	0.0288519	0.175386	0.0820429	0.184766	0.0111522	0.116261	0.000262901	0.0864152
Body mass index (BMI)	Leisure/social activities: Sports club or gym	-0.0111685	-0.0478041	-0.0915653	-0.0496439	0.00311811	0.0176246	1.15258e-08	0.0253411
Body mass index (BMI)	Leisure/social activities: None of the above	0.015712	0.0703515	0.0651378	0.0760478	0.000159694	0.793359	0.000450373	0.589712
Body mass index (BMI)	Leisure/social activities: Religious group	-0.0119416	-0.118374	-0.0785783	-0.12043	3.00043e-05	0.174943	8.0457e-06	0.159365
Body mass index (BMI)	Types of physical activity in last 4 weeks: Walking for pleasure (not as a means of transport)	-0.0270054	-0.136108	-0.0846242	-0.142388	1.07935e-06	0.0574637	0.000279406	0.0360559
Body mass index (BMI)	Types of physical activity in last 4 weeks: None of the above	0.0278966	0.153444	0.0603636	0.162557	0.000998375	0.0212082	0.0189995	0.0124189
Body mass index (BMI)	Types of physical activity in last 4 weeks: Other exercises (eg: swimming, cycling, keep fit, bowling)	-0.0232829	-0.0778849	-0.0954379	-0.0831211	0.000242677	0.383533	3.91998e-07	0.549035
Body mass index (BMI)	Types of physical activity in last 4 weeks: Strenuous sports	-0.0227084	-0.0758059	-0.0913942	-0.080881	0.0569193	0.618551	2.91848e-06	0.740425
Body mass index (BMI)	Average total household income before tax	-0.0385336	-0.114918	-0.207112	-0.124429	5.35554e-12	7.43613e-06	1.94596e-20	8.00109e-05
Body mass index (BMI)	Job involves mainly walking or standing	0.0299437	0.0453992	0.0977904	0.0550855	0.11787	0.0100116	0.000259727	0.0389334
Body mass index (BMI)	Job involves heavy manual or physical work	0.0319107	0.0645443	0.139013	0.0747821	0.0073459	0.000741346	2.24163e-08	0.0042291
Body mass index (BMI)	Age completed full time education	-0.0441558	-0.113347	-0.157924	-0.124435	9.54127e-07	0.0562871	6.35604e-09	0.160095
Body mass index (BMI)	Usual walking pace	-0.0746211	-0.0831883	-0.0998141	-0.102818	0.772619	0.60935	0.10419	0.928492
Body mass index (BMI)	Frequency of stair climbing in last 4 weeks	-0.0325848	-0.0416973	-0.0818751	-0.0495414	0.310449	0.0127921	0.000457974	0.049324
Weight	Number of treatments/medications taken	0.0234933	0.0216818	0.0565602	0.0295597	0.787631	0.0108373	0.00816488	0.0525468
Weight	Comparative height size at age 10	0.0939437	0.143197	0.11723	0.170826	0.00215825	0.180685	0.122465	0.00885682
Weight	Sitting height	0.0839899	0.0570285	0.0872525	0.0818671	0.0105369	0.0605284	0.839513	0.749348
Weight	Body fat percentage	0.112416	0.105625	0.127726	0.138433	0.753026	0.358953	0.331726	0.673525
Weight	Whole body fat mass	0.151879	0.241438	0.162111	0.285309	0.103817	0.153615	0.534528	0.032088
Weight	Impedance of whole body	-0.107033	-0.0219551	-0.0653482	-0.0506713	2.02051e-11	0.0079494	0.0071118	0.398141
Weight	Leg fat percentage (right)	0.0959597	0.133851	0.115264	0.162045	0.020941	0.354876	0.218044	0.0271084
Weight	Leg fat mass (right)	0.143819	0.280718	0.155023	0.32233	0.0016231	0.00451413	0.492907	0.000279646
Weight	Arm fat percentage (right)	0.112962	0.121149	0.110559	0.15411	0.695462	0.651751	0.879822	0.079053
Weight	Arm fat mass (right)	0.150861	0.250622	0.149407	0.294209	0.0524403	0.0517886	0.93001	0.00724175
Weight	Trunk fat percentage	0.113552	0.0639957	0.127229	0.0971223	0.0243558	0.00930022	0.375959	0.240321
Weight	Trunk fat mass	0.152069	0.169026	0.164375	0.212951	0.733216	0.926315	0.450224	0.351785
Weight	Trunk fat-free mass	0.169165	0.165563	0.152765	0.214281	0.907421	0.687257	0.359355	0.0689135
Weight	Trunk predicted mass	0.168822	0.156862	0.15166	0.205484	0.698954	0.869778	0.336014	0.11082
Weight	High light scatter reticulocyte percentage	0.0338657	0.0018987	0.0570496	0.0126846	1.55089e-13	1.36344e-05	0.0776464	0.000545013
Weight	High light scatter reticulocyte count	0.0343981	0.00207358	0.0562904	0.0130087	3.84624e-13	2.38655e-05	0.0995415	0.000864295
Weight	Hip circumference	0.15878	0.0540179	0.148258	0.0998246	0.0502687	0.080595	0.523292	0.386136
Weight	Standing height	0.0796214	0.104444	0.0933062	0.128058	0.0295432	0.521824	0.414772	0.0558497
Overall health rating	Time spent watching television (TV)	0.121886	0.24325	0.296578	0.278714	0.00292471	0.366475	0.000645414	0.771372
Overall health rating	Time spent using computer	-0.0540931	-0.0616593	-0.243456	-0.0755334	0.760933	0.000524917	0.000188053	0.00173677
Overall health rating	Current tobacco smoking	0.0878618	0.110098	0.158909	0.136022	0.599628	0.365647	0.0665715	0.682475
Overall health rating	Alcohol usually taken with meals	-0.102767	-0.432582	-0.403725	-0.460102	3.54704e-05	0.764517	3.90506e-07	0.569017
Overall health rating	Body mass index (BMI)	0.18076	0.0920432	0.345641	0.144012	0.00621478	1.3197e-08	0.000981745	1.88495e-05
Overall health rating	Weight	0.14657	0.0868166	0.244779	0.1292	0.0355682	9.88359e-05	0.0337	0.00666967
Overall health rating	Body fat percentage	0.172222	0.0615233	0.320331	0.111099	0.000293059	5.88318e-08	0.00497297	2.64744e-05
Overall health rating	Whole body fat mass	0.168232	0.0953571	0.298161	0.143814	0.0171149	5.63374e-06	0.00900806	0.000996235
Overall health rating	Impedance of arm (right)	-0.101728	-0.0158579	-0.223342	-0.0430869	0.000270218	2.78863e-08	0.00510665	2.89442e-06
Overall health rating	Leg fat percentage (right)	0.185216	0.0989241	0.408577	0.152142	0.00871346	9.13779e-12	8.87406e-06	9.07682e-08
Overall health rating	Leg fat mass (right)	0.178615	0.110479	0.351496	0.161846	0.0350143	6.10396e-08	0.00048828	5.50625e-05
Overall health rating	Arm fat percentage (right)	0.165819	0.0736691	0.275178	0.121449	0.00175231	1.74955e-05	0.0338388	0.00166111
Overall health rating	Arm fat mass (right)	0.166885	0.0870502	0.281709	0.135129	0.00806884	1.00641e-05	0.0196434	0.00153067
Overall health rating	Trunk fat percentage	0.154789	0.063662	0.264411	0.10835	0.001335	2.46117e-05	0.0354113	0.00157158
Overall health rating	Trunk fat mass	0.155859	0.0965253	0.266462	0.141513	0.0414858	0.000165015	0.0262237	0.00798168
Overall health rating	Number of cigarettes previously smoked daily	0.0806062	0.0256076	0.36085	0.0494975	0.0616875	1.58794e-05	0.000228713	7.78105e-05
Overall health rating	White blood cell (leukocyte) count	0.0978044	0.00432548	0.200713	0.0330371	2.77244e-07	2.74781e-07	0.014171	1.59854e-05
Overall health rating	Neutrophill count	0.084612	-0.00139573	0.180121	0.0236173	6.46968e-08	2.03861e-06	0.0200473	5.33466e-05
Overall health rating	High light scatter reticulocyte percentage	0.126343	0.00094121	0.169132	0.0376539	9.4255e-10	6.34556e-06	0.308736	0.000561292
Overall health rating	High light scatter reticulocyte count	0.126522	0.00173768	0.175916	0.0385006	5.49346e-10	3.43211e-06	0.239741	0.000341224
Overall health rating	Waist circumference	0.171681	0.0890152	0.323441	0.138439	0.00754416	4.36762e-08	0.00121334	4.34773e-05
Overall health rating	Hip circumference	0.119208	0.0558085	0.229033	0.0905209	0.00804955	2.75767e-05	0.0155493	0.00119025
Overall health rating	Standing height	-0.0618996	-0.0456364	-0.204344	-0.0616992	0.451807	0.000303397	0.0019459	0.00156576
Overall health rating	Leisure/social activities: Sports club or gym	-0.0705979	-0.248152	-0.179689	-0.266653	0.00886609	0.367562	0.00419141	0.264545
Overall health rating	Leisure/social activities: None of the above	0.0668793	0.229483	0.188893	0.249525	0.0133312	0.584345	0.00127124	0.425111
Overall health rating	Leisure/social activities: Religious group	-0.0572022	-0.381355	-0.188276	-0.396101	2.22309e-05	0.0213042	0.000532831	0.0153254
Overall health rating	Types of physical activity in last 4 weeks: Walking for pleasure (not as a means of transport)	-0.082325	-0.292741	-0.22421	-0.31453	0.00789269	0.429718	0.000472192	0.31097
Overall health rating	Types of physical activity in last 4 weeks: Other exercises (eg: swimming, cycling, keep fit, bowling)	-0.0876338	-0.245293	-0.199376	-0.26857	0.016208	0.5335	0.00405008	0.362549
Overall health rating	Types of physical activity in last 4 weeks: Strenuous sports	-0.0640356	-0.2095	-0.233995	-0.226161	0.139845	0.816057	2.55076e-05	0.941764
Overall health rating	Average total household income before tax	-0.14432	-0.325803	-0.426899	-0.364973	1.90321e-06	0.0958967	4.0658e-07	0.325448
Overall health rating	Job involves heavy manual or physical work	0.10421	0.154703	0.29282	0.185211	0.257631	0.0543963	0.00229409	0.145063
Overall health rating	Age completed full time education	-0.135326	-0.21114	-0.300918	-0.247789	0.0763389	0.14286	0.00155577	0.404749
Age hayfever or allergic rhinitis diagnosed by doctor	Time spent using computer	-0.000121572	0.00715688	0.115059	0.00841413	0.18117	8.40751e-06	1.25782e-06	1.14506e-05
Age hayfever or allergic rhinitis diagnosed by doctor	Home location - east co-ordinate (rounded)	-0.000387063	0.0451064	0.12505	0.0462892	0.00258869	0.0045923	5.35075e-07	0.00613288
Home location - east co-ordinate (rounded)	Place of birth in UK - east co-ordinate	0.524585	0.200947	0.46117	0.34931	0.00357853	0.0244706	0.627594	0.379134
Home location - north co-ordinate (rounded)	Place of birth in UK - north co-ordinate	0.677365	0.124606	0.513001	0.315803	7.96361e-11	5.43828e-05	0.119055	0.0589538
Body fat percentage	Time spent watching television (TV)	0.0572448	0.161303	0.164079	0.178643	1.62405e-09	0.90941	1.55283e-08	0.561842
Body fat percentage	Time spent using computer	-0.00432747	-0.00678731	-0.103587	-0.00670922	0.713727	5.42261e-08	8.57397e-09	7.85913e-08
Body fat percentage	Number of treatments/medications taken	0.0493445	0.0369549	0.105169	0.0520803	0.320607	0.000340274	0.000431283	0.00677032
Body fat percentage	Alcohol usually taken with meals	-0.0354513	-0.232532	-0.153252	-0.241179	3.70982e-10	0.0385219	2.37437e-07	0.024183
Body fat percentage	Fluid intelligence score	-0.034032	-0.0430386	-0.148737	-0.0512884	0.441276	0.000407694	7.23438e-05	0.00131322
Body fat percentage	Frequency of tiredness / lethargy in last 2 weeks	0.030268	0.0232009	0.0836641	0.0329781	0.452092	0.000456042	0.000483666	0.00398182
Body fat percentage	Body mass index (BMI)	0.190969	0.0991572	0.233317	0.153988	0.0527697	0.00522896	0.0507726	0.117048
Body fat percentage	Weight	0.177896	0.127219	0.20111	0.178385	0.0315482	0.00278377	0.256956	0.397288
Body fat percentage	Overall health rating	0.0680852	0.0995216	0.140177	0.119901	0.0861338	0.080465	1.27004e-05	0.400113
Body fat percentage	Whole body fat-free mass	0.0981873	0.0690882	0.108487	0.0979072	0.013211	0.0172161	0.564843	0.544453
Body fat percentage	Whole body water mass	0.097905	0.0668222	0.106676	0.095562	0.00780095	0.0163419	0.625625	0.525372
Body fat percentage	Basal metabolic rate	0.122651	0.0831261	0.13365	0.118804	0.00331707	0.00315087	0.553217	0.416521
Body fat percentage	Impedance of whole body	-0.0487451	-0.0124963	-0.10314	-0.024871	4.38039e-05	6.30994e-09	0.00167992	1.15212e-06
Body fat percentage	Impedance of arm (right)	-0.0461279	-0.0143238	-0.111051	-0.0259648	0.000239379	6.63384e-10	0.000160154	1.35405e-07
Body fat percentage	Leg fat-free mass (right)	0.113126	0.0760546	0.12135	0.109062	0.00376126	0.00860363	0.653405	0.501597
Body fat percentage	Leg predicted mass (right)	0.11309	0.0759974	0.121027	0.108994	0.00374977	0.00901049	0.664742	0.510608
Body fat percentage	Arm fat-free mass (right)	0.10304	0.0701462	0.12951	0.100326	0.00678373	0.00037882	0.140833	0.0986938
Body fat percentage	Arm predicted mass (right)	0.105047	0.0689016	0.136954	0.0996437	0.00334739	4.7683e-05	0.0768845	0.0353668
Body fat percentage	Trunk fat mass	0.215002	0.147574	0.215945	0.209143	0.323375	0.315944	0.965314	0.923728
Body fat percentage	Trunk fat-free mass	0.07501	0.0541439	0.0883119	0.0764649	0.0465425	0.0402835	0.454092	0.495667
Body fat percentage	Trunk predicted mass	0.0747674	0.0533661	0.0879051	0.0756191	0.0403343	0.0377072	0.458946	0.478709
Body fat percentage	Taking other prescription medications	0.0422075	0.0221697	0.0810481	0.0352942	0.325169	0.0193421	0.014218	0.0758834
Body fat percentage	White blood cell (leukocyte) count	0.0453068	0.00361673	0.0829084	0.0176102	8.55718e-14	8.20488e-07	0.0243925	6.04136e-05
Body fat percentage	Neutrophill count	0.036777	0.000183511	0.0706608	0.0117856	8.44761e-14	1.2995e-05	0.0416728	0.000307997
Body fat percentage	Reticulocyte percentage	0.0638163	0.00269713	0.0884486	0.0218799	2.0695e-18	2.83419e-08	0.132678	2.43912e-05
Body fat percentage	Reticulocyte count	0.0656029	0.0012472	0.0906704	0.0209309	1.79956e-19	8.94848e-09	0.128943	1.14244e-05
Body fat percentage	Immature reticulocyte fraction	0.0622828	0.00824711	0.0805091	0.027	2.35994e-16	3.75342e-06	0.264249	0.000778854
Body fat percentage	High light scatter reticulocyte percentage	0.0740865	0.00110785	0.0991047	0.0231699	1.54243e-21	4.28688e-10	0.135623	2.3502e-06
Body fat percentage	High light scatter reticulocyte count	0.0758196	0.0018291	0.101295	0.0243771	6.37949e-21	2.84485e-10	0.130178	2.01579e-06
Body fat percentage	Waist circumference	0.180828	0.14379	0.211546	0.195777	0.463163	0.185559	0.140025	0.768682
Body fat percentage	Hip circumference	0.180964	0.10277	0.175076	0.154796	0.0113287	0.0222418	0.771592	0.550273
Body fat percentage	Leisure/social activities: Sports club or gym	-0.0165143	-0.0735638	-0.0802963	-0.0769023	0.000423185	0.762135	5.40798e-05	0.880811
Body fat percentage	Types of physical activity in last 4 weeks: Walking for pleasure (not as a means of transport)	-0.0271202	-0.117927	-0.0931571	-0.124239	5.68753e-05	0.369071	6.29651e-05	0.268116
Body fat percentage	Types of physical activity in last 4 weeks: None of the above	0.0301904	0.115624	0.0720038	0.12538	0.0654857	0.371398	0.00806438	0.279366
Body fat percentage	Types of physical activity in last 4 weeks: Other exercises (eg: swimming, cycling, keep fit, bowling)	-0.0286295	-0.117398	-0.112053	-0.124133	7.45362e-06	0.829773	1.32826e-07	0.63411
Body fat percentage	Types of physical activity in last 4 weeks: Strenuous sports	-0.0282138	-0.108488	-0.0843415	-0.115106	0.0395557	0.569382	0.00116823	0.473916
Body fat percentage	Average total household income before tax	-0.041856	-0.132403	-0.197854	-0.142847	4.83023e-12	0.00666745	2.08554e-13	0.0252185
Body fat percentage	Job involves heavy manual or physical work	0.0304103	0.0645209	0.125964	0.074338	0.0108227	0.0170264	2.73599e-05	0.0483908
Body fat percentage	Age completed full time education	-0.0442472	-0.113793	-0.123547	-0.124907	4.27785e-06	0.702183	0.000249645	0.958366
Body fat percentage	Usual walking pace	-0.0775411	-0.0956728	-0.103374	-0.116121	0.565669	0.82503	0.132391	0.722381
Body fat percentage	Frequency of stair climbing in last 4 weeks	-0.0314128	-0.0339051	-0.071839	-0.0414206	0.787381	0.0309954	0.00977518	0.0892362
Whole body fat mass	Time spent watching television (TV)	0.0533496	0.146096	0.15773	0.162345	4.39197e-09	0.613318	7.98639e-09	0.845206
Whole body fat mass	Time spent using computer	-0.0023465	-0.0036815	-0.0880758	-0.00304802	0.82943	1.80723e-06	6.22987e-07	1.98366e-06
Whole body fat mass	Nap during day	0.0174877	0.00443692	0.0642588	0.0106311	0.0206403	4.98646e-05	0.00127128	0.000341532
Whole body fat mass	Current tobacco smoking	0.0282289	0.0528736	0.0704146	0.0620792	0.0573028	0.36225	0.0047131	0.671444
Whole body fat mass	Number of treatments/medications taken	0.0487064	0.0255401	0.111137	0.0404867	0.0435181	9.61858e-07	1.4882e-05	8.43469e-05
Whole body fat mass	Alcohol usually taken with meals	-0.034323	-0.201008	-0.140973	-0.20934	2.11748e-09	0.0783784	2.27844e-07	0.0491555
Whole body fat mass	Comparative height size at age 10	0.0633471	0.0825342	0.0673961	0.101585	0.060231	0.352651	0.793098	0.0435154
Whole body fat mass	Treatment/medication code: simvastatin	0.0272466	0.0078135	0.0692385	0.0167437	0.188193	0.00212704	0.00302235	0.010136
Whole body fat mass	Fluid intelligence score	-0.0277681	-0.032166	-0.130717	-0.0386596	0.656517	0.000268487	9.72092e-05	0.000780635
Whole body fat mass	Frequency of tiredness / lethargy in last 2 weeks	0.0304614	0.0255779	0.0892461	0.0354093	0.585625	9.44452e-05	4.35178e-05	0.00121046
Whole body fat mass	Weight	0.221961	0.111038	0.214402	0.174558	0.0238153	0.0352119	0.704503	0.440516
Whole body fat mass	Overall health rating	0.0681681	0.104413	0.131069	0.124816	0.0388747	0.224959	3.0945e-05	0.783206
Whole body fat mass	Whole body fat-free mass	0.164646	0.114105	0.137028	0.161556	0.00278759	0.238841	0.135602	0.242614
Whole body fat mass	Whole body water mass	0.163248	0.106449	0.134011	0.153508	0.000719306	0.155897	0.113098	0.351714
Whole body fat mass	Basal metabolic rate	0.183199	0.119797	0.159145	0.172449	0.00195133	0.074231	0.203722	0.577567
Whole body fat mass	Impedance of whole body	-0.116909	-0.0251582	-0.0785085	-0.0566432	5.46031e-15	0.000773067	0.0230215	0.19376
Whole body fat mass	Impedance of arm (right)	-0.0942648	-0.023017	-0.0880445	-0.0481536	7.60574e-13	2.09023e-05	0.702855	0.0126399
Whole body fat mass	Leg fat percentage (right)	0.190851	0.242541	0.224188	0.297339	0.288381	0.711114	0.0899797	0.157671
Whole body fat mass	Leg fat-free mass (right)	0.179025	0.119767	0.136514	0.17125	0.00422689	0.450315	0.0219672	0.148259
Whole body fat mass	Leg predicted mass (right)	0.179047	0.117975	0.135164	0.169463	0.00301323	0.435963	0.0180454	0.151312
Whole body fat mass	Arm fat-free mass (right)	0.164831	0.107229	0.152056	0.154732	0.00112529	0.0243049	0.483099	0.900928
Whole body fat mass	Arm predicted mass (right)	0.164502	0.0969324	0.155448	0.144343	0.000135938	0.00328082	0.618131	0.60548
Whole body fat mass	Trunk fat-free mass	0.141183	0.103628	0.115347	0.144501	0.00807676	0.515497	0.151808	0.129441
Whole body fat mass	Trunk predicted mass	0.140866	0.0990522	0.113403	0.139836	0.00317719	0.426681	0.127931	0.169829
Whole body fat mass	Taking other prescription medications	0.0409487	0.00387173	0.0852354	0.0166434	0.0378724	0.000304196	0.00248874	0.00293081
Whole body fat mass	White blood cell (leukocyte) count	0.0412807	0.00379392	0.0917393	0.0166586	4.48968e-14	6.0144e-10	0.000636667	1.78708e-07
Whole body fat mass	Lymphocyte count	0.036163	0.000596137	0.0646798	0.0120261	2.05412e-13	5.78297e-06	0.0530579	0.000229185
Whole body fat mass	Neutrophill count	0.0327259	0.000700753	0.0802887	0.0111671	5.90266e-13	1.77165e-08	0.00112031	1.27114e-06
Whole body fat mass	Reticulocyte percentage	0.065045	0.00374186	0.0696963	0.0232691	8.69929e-22	5.7248e-06	0.761273	0.00175198
Whole body fat mass	Reticulocyte count	0.0673487	0.00228378	0.073993	0.0224569	8.06827e-23	1.06966e-06	0.668139	0.000598656
Whole body fat mass	Immature reticulocyte fraction	0.0609623	0.00834546	0.0763864	0.0267281	5.64384e-19	2.73087e-06	0.304832	0.000774814
Whole body fat mass	High light scatter reticulocyte percentage	0.0744803	0.00224314	0.0873192	0.0244157	9.5516e-26	6.70089e-09	0.406612	2.8159e-05
Whole body fat mass	High light scatter reticulocyte count	0.0756042	0.00275892	0.0899531	0.0252465	3.57017e-24	3.98249e-09	0.359599	2.05043e-05
Whole body fat mass	Diastolic blood pressure, automated reading	0.0433393	0.00611995	0.0812415	0.0195618	2.78571e-10	2.83558e-07	0.0109701	3.47885e-05
Whole body fat mass	Systolic blood pressure, automated reading	0.0253679	0.00579142	0.063872	0.0141949	4.09529e-05	5.06012e-05	0.00923084	0.000611345
Whole body fat mass	Waist circumference	0.197814	0.161036	0.216398	0.217786	0.639633	0.482553	0.329299	0.986356
Whole body fat mass	Leisure/social activities: Sports club or gym	-0.0118454	-0.0574743	-0.0970684	-0.059504	0.00170483	0.0539448	1.29921e-08	0.0722058
Whole body fat mass	Leisure/social activities: None of the above	0.0162387	0.0683563	0.083951	0.0742003	0.000416762	0.447325	4.32612e-06	0.640476
Whole body fat mass	Leisure/social activities: Religious group	-0.0156229	-0.139622	-0.0719987	-0.14271	1.51356e-06	0.0242884	0.000374415	0.0202291
Whole body fat mass	Types of physical activity in last 4 weeks: Walking for pleasure (not as a means of transport)	-0.0282342	-0.133771	-0.0912282	-0.140395	2.12562e-06	0.113268	5.61387e-05	0.0720236
Whole body fat mass	Types of physical activity in last 4 weeks: Other exercises (eg: swimming, cycling, keep fit, bowling)	-0.0255896	-0.103124	-0.105114	-0.109007	7.95323e-06	0.930048	1.84846e-07	0.866284
Whole body fat mass	Types of physical activity in last 4 weeks: Strenuous sports	-0.0265297	-0.151157	-0.0923134	-0.157304	0.000250888	0.11477	3.13711e-05	0.0854923
Whole body fat mass	Average total household income before tax	-0.0348788	-0.104854	-0.165079	-0.113341	2.17971e-09	0.00697886	5.126e-11	0.0226995
Whole body fat mass	Job involves heavy manual or physical work	0.0253786	0.0488861	0.0916041	0.0572926	0.026745	0.0514227	0.000882356	0.123313
Whole body fat mass	Age completed full time education	-0.0387217	-0.0992656	-0.103301	-0.10883	7.19605e-06	0.862384	0.00119661	0.815869
Whole body fat mass	Usual walking pace	-0.072603	-0.0781783	-0.0878436	-0.0972418	0.841268	0.759387	0.3607	0.771981
Whole body fat mass	Frequency of stair climbing in last 4 weeks	-0.0346298	-0.0350004	-0.0662473	-0.0434178	0.968221	0.0596758	0.0284632	0.177144
Whole body fat-free mass	Comparative height size at age 10	0.108814	0.182898	0.158089	0.214696	0.00142683	0.311224	0.000123339	0.0279073
Whole body fat-free mass	Sitting height	0.120431	0.0753949	0.141522	0.11045	0.00847328	0.000326516	0.113621	0.115073
Whole body fat-free mass	Forced expiratory volume in 1-second (FEV1), Best measure	0.0609293	0.0399714	0.0767527	0.0583448	0.0247224	0.0106435	0.218538	0.217879
Whole body fat-free mass	Forced vital capacity (FVC), Best measure	0.0715526	0.0465961	0.0916292	0.0679478	0.0162064	0.00272989	0.131116	0.130921
Whole body fat-free mass	Forced expiratory volume in 1-second (FEV1), predicted	0.140107	0.178175	0.199105	0.218747	0.145856	0.50486	0.00718264	0.549631
Whole body fat-free mass	Whole body fat mass	0.0738286	0.108324	0.0767165	0.130313	0.00765818	0.0440391	0.801391	0.00112761
Whole body fat-free mass	Leg fat mass (right)	0.0665293	0.112542	0.065075	0.132485	0.000133357	0.00186347	0.899878	2.34498e-05
Whole body fat-free mass	Arm fat mass (right)	0.07407	0.107382	0.0654071	0.129439	0.0101602	0.00772075	0.454338	0.000106518
Whole body fat-free mass	Trunk fat mass	0.0753022	0.101435	0.0837852	0.123838	0.0407624	0.255442	0.459062	0.0139158
Whole body fat-free mass	Forced vital capacity (FVC)	0.0682774	0.0471842	0.0783292	0.0676177	0.0317324	0.0247273	0.409368	0.460037
Whole body fat-free mass	Forced expiratory volume in 1-second (FEV1)	0.058457	0.0355336	0.0660145	0.0532139	0.00558812	0.0184995	0.522342	0.340761
Whole body fat-free mass	Waist circumference	0.066658	0.103827	0.0742143	0.123807	0.00335016	0.0562272	0.497735	0.00221264
Whole body fat-free mass	Hip circumference	0.0943122	0.0810906	0.0870104	0.108823	0.46888	0.766645	0.537469	0.298251
Whole body fat-free mass	Standing height	0.128005	0.197191	0.179581	0.23437	3.73988e-05	0.352996	0.000677873	0.00691574
Whole body water mass	Comparative height size at age 10	0.107094	0.182116	0.153157	0.213432	0.00109604	0.231395	0.000271473	0.0178133
Whole body water mass	Sitting height	0.119829	0.0759566	0.142481	0.110843	0.0102197	0.000312156	0.0921561	0.109443
Whole body water mass	Forced expiratory volume in 1-second (FEV1), Best measure	0.0606129	0.0404587	0.0723433	0.0587434	0.030603	0.027032	0.362481	0.363201
Whole body water mass	Forced vital capacity (FVC), Best measure	0.0712692	0.0466118	0.0876561	0.0678841	0.0168528	0.00612923	0.217893	0.205702
Whole body water mass	Forced expiratory volume in 1-second (FEV1), predicted	0.138538	0.180628	0.203719	0.22076	0.108057	0.46186	0.00290911	0.603634
Whole body water mass	Whole body fat mass	0.0736618	0.11029	0.0779531	0.132234	0.0048149	0.0408503	0.711406	0.00105831
Whole body water mass	Leg fat mass (right)	0.0669678	0.115678	0.0665777	0.135744	5.77319e-05	0.00146386	0.973536	1.77391e-05
Whole body water mass	Arm fat mass (right)	0.0745888	0.107548	0.0681532	0.129751	0.0133925	0.0145307	0.582975	0.000268037
Whole body water mass	Trunk fat mass	0.0750619	0.0972761	0.0858371	0.119612	0.0842455	0.466568	0.354905	0.0404022
Whole body water mass	Forced vital capacity (FVC)	0.068101	0.0450866	0.0761045	0.0654706	0.01976	0.0256041	0.511152	0.464239
Whole body water mass	Forced expiratory volume in 1-second (FEV1)	0.0587616	0.0371746	0.0632871	0.0549402	0.010287	0.0456912	0.703181	0.538548
Whole body water mass	Waist circumference	0.0670344	0.104804	0.0744338	0.124889	0.00331001	0.0544374	0.514549	0.00221577
Whole body water mass	Hip circumference	0.0937875	0.076301	0.0899994	0.103886	0.340581	0.495105	0.751214	0.510545
Whole body water mass	Standing height	0.128674	0.198126	0.179657	0.235492	4.08651e-05	0.328195	0.000683288	0.00580855
Basal metabolic rate	Comparative height size at age 10	0.106133	0.182162	0.145175	0.213209	0.00081202	0.124793	0.00316594	0.0073186
Basal metabolic rate	Sitting height	0.112025	0.0692097	0.137756	0.101908	0.00656366	0.000102957	0.0636751	0.0576749
Basal metabolic rate	Forced expiratory volume in 1-second (FEV1), Best measure	0.0559703	0.0381616	0.0693618	0.0551446	0.0443079	0.032865	0.317253	0.346938
Basal metabolic rate	Forced vital capacity (FVC), Best measure	0.0653602	0.0433852	0.085158	0.0630008	0.0228536	0.0057296	0.15379	0.158316
Basal metabolic rate	Forced expiratory volume in 1-second (FEV1), predicted	0.127863	0.167178	0.189762	0.204316	0.0955068	0.452459	0.00673611	0.642807
Basal metabolic rate	Whole body fat mass	0.0841576	0.140768	0.0878861	0.165654	0.00135969	0.00793289	0.764202	0.000195063
Basal metabolic rate	Leg fat mass (right)	0.0768762	0.145918	0.0760179	0.168762	1.39289e-05	0.00017247	0.945065	1.90187e-06
Basal metabolic rate	Arm fat mass (right)	0.0841329	0.133576	0.0781194	0.158455	0.00366297	0.00403885	0.627702	7.23897e-05
Basal metabolic rate	Trunk fat percentage	0.046075	0.0458346	0.0505427	0.0600435	0.975363	0.717146	0.705897	0.478799
Basal metabolic rate	Trunk fat mass	0.0858286	0.126507	0.0948939	0.151861	0.0187553	0.10609	0.466488	0.00551335
Basal metabolic rate	Forced vital capacity (FVC)	0.0621523	0.044484	0.069526	0.0632003	0.050439	0.0712988	0.562373	0.661461
Basal metabolic rate	Forced expiratory volume in 1-second (FEV1)	0.0537842	0.0342979	0.0577476	0.0506681	0.0125144	0.0737142	0.746597	0.601695
Basal metabolic rate	Waist circumference	0.0756589	0.130306	0.0848463	0.152809	0.000870212	0.0161989	0.447359	0.000583419
Basal metabolic rate	Hip circumference	0.10225	0.0766399	0.0966221	0.106598	0.285967	0.429857	0.655897	0.706678
Basal metabolic rate	Standing height	0.115392	0.1782	0.155792	0.211842	6.3887e-05	0.227241	0.00914388	0.0045962
Impedance of whole body	Body mass index (BMI)	-0.0345336	-0.150383	-0.0888865	-0.158773	1.18969e-10	0.00320801	0.000192849	0.00146507
Impedance of whole body	Weight	-0.0302836	-0.0994701	-0.0802684	-0.106669	2.16743e-08	0.252096	0.000535022	0.133101
Impedance of whole body	Body fat percentage	-0.00476665	-0.0156255	-0.0742973	-0.0156706	0.0481651	1.55699e-05	4.22788e-08	1.92129e-05
Impedance of whole body	Whole body fat mass	-0.0172034	-0.0617373	-0.0793976	-0.0652691	1.31836e-07	0.229574	2.41426e-06	0.349205
Impedance of whole body	Leg fat percentage (right)	-0.00760648	-0.0290587	-0.0722318	-0.0298999	0.000814501	0.00291991	1.32346e-06	0.00393661
Impedance of whole body	Leg fat mass (right)	-0.0209894	-0.0857384	-0.0823336	-0.0903316	5.5293e-10	0.830817	6.61691e-06	0.627153
Impedance of whole body	Arm fat percentage (right)	-0.0135863	-0.037218	-0.075698	-0.0397357	0.000233789	0.00386801	6.49333e-07	0.00813708
Impedance of whole body	Arm fat mass (right)	-0.0247836	-0.0857773	-0.0816751	-0.0914342	3.74586e-08	0.79713	3.06962e-05	0.556613
Impedance of whole body	Trunk fat percentage	-0.00101261	-0.00271958	-0.0705427	-0.00171214	0.699879	1.97049e-07	2.42205e-08	1.60965e-07
Impedance of whole body	Trunk fat mass	-0.0124029	-0.0395211	-0.0789045	-0.041707	5.96286e-05	0.00479267	2.70948e-07	0.00891983
Impedance of whole body	White blood cell (leukocyte) count	-0.00052084	-0.000217893	-0.0597285	0.000927424	0.79686	6.52525e-06	7.67812e-06	4.39714e-06
Impedance of whole body	Lymphocyte count	-0.00112938	-0.000140649	-0.0552499	0.000834058	0.346562	8.14269e-06	1.25443e-05	5.69155e-06
Impedance of whole body	Waist circumference	-0.0217481	-0.0872882	-0.0815375	-0.0920941	9.83163e-10	0.717662	8.46302e-06	0.521342
Impedance of whole body	Hip circumference	-0.0252913	-0.060476	-0.0684571	-0.0662752	0.000692562	0.602865	0.00147344	0.89131
Impedance of leg (right)	Body mass index (BMI)	-0.0342419	-0.149903	-0.0890689	-0.158212	1.83699e-11	0.00376189	0.000368035	0.00167341
Impedance of leg (right)	Weight	-0.0332665	-0.108032	-0.0884243	-0.116068	1.04083e-08	0.263913	0.000252122	0.133373
Impedance of leg (right)	Body fat percentage	-0.00686899	-0.0211719	-0.0729839	-0.0218064	0.0166758	0.000439714	1.73821e-06	0.000595194
Impedance of leg (right)	Whole body fat mass	-0.0200921	-0.0697454	-0.0843634	-0.074087	1.04076e-07	0.362883	8.21342e-06	0.533692
Impedance of leg (right)	Whole body fat-free mass	-0.0435322	-0.144462	-0.0601221	-0.155375	3.12551e-12	1.99293e-06	0.29755	4.69724e-07
Impedance of leg (right)	Whole body water mass	-0.0437902	-0.143263	-0.0603817	-0.154248	1.90739e-11	4.0854e-06	0.298053	9.88053e-07
Impedance of leg (right)	Basal metabolic rate	-0.0410518	-0.12047	-0.0640289	-0.130688	1.04671e-08	0.00110734	0.137688	0.000289999
Impedance of leg (right)	Leg fat percentage (right)	-0.00316749	-0.0115146	-0.0689096	-0.0111113	0.193151	0.00013999	2.16412e-06	0.000145481
Impedance of leg (right)	Leg fat mass (right)	-0.0202376	-0.0747719	-0.0818693	-0.0791543	1.26241e-08	0.661436	1.87276e-05	0.870553
Impedance of leg (right)	Leg fat-free mass (right)	-0.0473805	-0.14173	-0.0694249	-0.153722	1.94672e-07	0.000474959	0.182852	0.000136445
Impedance of leg (right)	Leg predicted mass (right)	-0.0473937	-0.14824	-0.0693763	-0.160236	3.24072e-08	0.000152956	0.185424	4.39594e-05
Impedance of leg (right)	Arm fat percentage (right)	-0.0182998	-0.0497491	-0.0707827	-0.0535882	5.62366e-05	0.155398	0.000134555	0.257026
Impedance of leg (right)	Arm fat mass (right)	-0.0284851	-0.101555	-0.0812353	-0.108249	4.72129e-09	0.24768	0.000373794	0.139988
Impedance of leg (right)	Arm fat-free mass (right)	-0.0383159	-0.119447	-0.0580599	-0.128898	7.41872e-10	0.000307193	0.194373	8.2974e-05
Impedance of leg (right)	Arm predicted mass (right)	-0.0390138	-0.122501	-0.0620339	-0.132147	5.81153e-10	0.000448756	0.133357	0.000121864
Impedance of leg (right)	Trunk fat percentage	-0.00544067	-0.0139033	-0.0698715	-0.0141373	0.0899064	8.93874e-05	2.51531e-06	0.000110506
Impedance of leg (right)	Trunk fat mass	-0.016758	-0.052796	-0.0842519	-0.0562029	6.5108e-06	0.0418791	2.15995e-06	0.0759447
Impedance of leg (right)	Waist circumference	-0.0221165	-0.0842636	-0.085643	-0.0891728	3.4979e-09	0.933579	9.1489e-06	0.836223
Impedance of leg (right)	Hip circumference	-0.0291312	-0.068245	-0.071081	-0.0751208	0.000767662	0.864374	0.00377818	0.815609
Impedance of arm (right)	Body mass index (BMI)	-0.029416	-0.0984595	-0.112597	-0.105415	2.78957e-07	0.440871	3.78546e-08	0.707356
Impedance of arm (right)	Weight	-0.020319	-0.0564254	-0.0780816	-0.0608307	2.10767e-05	0.172066	9.42551e-05	0.289141
Impedance of arm (right)	Body fat percentage	0.00186047	0.0059071	-0.0924935	0.00772004	0.51286	1.29201e-11	2.13444e-12	8.90819e-12
Impedance of arm (right)	Whole body fat mass	-0.0100687	-0.031956	-0.0913173	-0.0334875	0.00183585	6.8637e-05	3.20112e-09	0.000134996
Impedance of arm (right)	Leg fat percentage (right)	-0.00681048	-0.0239527	-0.095251	-0.0245708	0.0100517	5.40386e-06	1.14738e-09	8.21087e-06
Impedance of arm (right)	Leg fat mass (right)	-0.0159901	-0.058171	-0.0952167	-0.0613626	9.71379e-07	0.0205207	3.85339e-08	0.0383303
Impedance of arm (right)	Arm fat percentage (right)	-0.00391297	-0.0103652	-0.0945843	-0.0101709	0.223728	1.46519e-09	6.10234e-12	1.95573e-09
Impedance of arm (right)	Arm fat mass (right)	-0.0148596	-0.0434105	-0.095772	-0.0462852	8.39413e-05	0.000467523	6.67468e-09	0.00118581
Impedance of arm (right)	Trunk fat percentage	0.00723238	0.0203462	-0.0860255	0.0236652	0.0293099	4.92276e-14	1.66964e-12	1.74856e-14
Impedance of arm (right)	Trunk fat mass	-0.00422541	-0.0131565	-0.0896715	-0.0130498	0.171608	1.58999e-07	1.84586e-10	2.15513e-07
Impedance of arm (right)	Waist circumference	-0.0167015	-0.0563378	-0.093688	-0.0597289	3.20923e-06	0.0157273	3.20948e-08	0.0319445
Impedance of arm (right)	Hip circumference	-0.0185173	-0.0392007	-0.0742361	-0.0431009	0.00603875	0.0166066	5.55101e-05	0.037848
Impedance of arm (right)	Age completed full time education	0.0041423	0.0305702	0.0782115	0.0330228	0.000188803	0.00829551	9.03592e-06	0.012708
Leg fat percentage (right)	Time spent watching television (TV)	0.0738868	0.171988	0.206437	0.193994	8.76231e-08	0.174322	1.3317e-11	0.6346
Leg fat percentage (right)	Time spent using computer	-0.0139436	-0.0180821	-0.116443	-0.0206999	0.570734	7.64894e-08	8.20174e-09	2.58138e-07
Leg fat percentage (right)	Drive faster than motorway speed limit	-0.0145686	-0.0159104	-0.08104	-0.0187035	0.839273	0.000204136	9.2649e-05	0.000452262
Leg fat percentage (right)	Place of birth in UK - east co-ordinate	-0.0189039	-0.0275382	-0.0891725	-0.0315468	0.163515	0.000222885	1.43713e-05	0.00065581
Leg fat percentage (right)	Number of treatments/medications taken	0.0646708	0.0261097	0.126228	0.045532	0.010791	2.84039e-06	0.000283542	0.000258549
Leg fat percentage (right)	Alcohol usually taken with meals	-0.0456325	-0.235989	-0.17204	-0.247491	4.69799e-09	0.105885	1.05623e-07	0.061601
Leg fat percentage (right)	Fluid intelligence score	-0.0500484	-0.0599737	-0.161466	-0.0727139	0.476565	0.00116432	0.00019484	0.00530678
Leg fat percentage (right)	Forced expiratory volume in 1-second (FEV1), Best measure	-0.0628277	-0.0233176	-0.120534	-0.0396405	2.93237e-06	9.42942e-07	0.00460274	6.3747e-05
Leg fat percentage (right)	Forced vital capacity (FVC), Best measure	-0.0854724	-0.0381479	-0.123378	-0.0608194	2.093e-06	2.09772e-05	0.0673893	0.00237905
Leg fat percentage (right)	Forced expiratory volume in 1-second (FEV1), predicted percentage	-0.0505356	-0.0141012	-0.123697	-0.026978	0.000194261	6.15852e-05	0.00755203	0.000489622
Leg fat percentage (right)	Frequency of tiredness / lethargy in last 2 weeks	0.0395931	0.0314136	0.0875113	0.0438052	0.446557	0.0025941	0.00336192	0.0218998
Leg fat percentage (right)	Body mass index (BMI)	0.228071	-0.0010013	0.254475	0.0642316	1.93275e-05	2.28151e-06	0.243452	0.000812947
Leg fat percentage (right)	Weight	0.189041	0.121121	0.192595	0.175411	0.00072013	0.00147948	0.868234	0.480529
Leg fat percentage (right)	Overall health rating	0.0881516	0.106894	0.159399	0.132899	0.38469	0.0464416	7.01855e-05	0.333086
Leg fat percentage (right)	Whole body fat mass	0.234992	0.104674	0.233506	0.171848	0.0106843	0.0122575	0.947931	0.255565
Leg fat percentage (right)	Whole body fat-free mass	0.100703	0.0633187	0.0903866	0.0928428	0.00194167	0.138245	0.603954	0.897813
Leg fat percentage (right)	Whole body water mass	0.100495	0.061922	0.0891599	0.0913879	0.00133726	0.134595	0.568049	0.906975
Leg fat percentage (right)	Basal metabolic rate	0.122148	0.073827	0.124046	0.109364	0.00018228	0.00701459	0.925695	0.453831
Leg fat percentage (right)	Impedance of whole body	-0.0757967	-0.0167948	-0.104344	-0.0367537	1.41586e-08	2.78751e-07	0.134228	0.000130803
Leg fat percentage (right)	Impedance of arm (right)	-0.0837642	-0.0193375	-0.110814	-0.0415302	1.36065e-09	6.75918e-08	0.150485	8.55878e-05
Leg fat percentage (right)	Leg fat-free mass (right)	0.102018	0.0609262	0.0924721	0.0908192	0.000864713	0.082839	0.629667	0.93104
Leg fat percentage (right)	Leg predicted mass (right)	0.101998	0.0614401	0.0914004	0.0913275	0.00102781	0.100064	0.592745	0.99696
Leg fat percentage (right)	Arm fat mass (right)	0.225588	0.0346066	0.22969	0.0991434	4.75833e-05	4.17993e-05	0.856248	0.00945355
Leg fat percentage (right)	Arm fat-free mass (right)	0.114806	0.069454	0.110623	0.102932	0.000302093	0.0224865	0.831838	0.685508
Leg fat percentage (right)	Arm predicted mass (right)	0.115123	0.0677798	0.114429	0.101347	0.000163754	0.00987873	0.9719	0.491869
Leg fat percentage (right)	Trunk fat percentage	0.23243	-0.0318536	0.211696	0.0346014	1.5075e-06	9.94826e-06	0.341496	0.0022142
Leg fat percentage (right)	Trunk fat mass	0.228861	0.13299	0.213675	0.198444	0.0173309	0.0469174	0.489653	0.725001
Leg fat percentage (right)	Taking other prescription medications	0.0544647	0.00889768	0.0970073	0.0254587	0.0491516	0.00147315	0.0103683	0.0118708
Leg fat percentage (right)	White blood cell (leukocyte) count	0.064795	0.00375585	0.0873442	0.023213	7.27408e-20	1.42179e-06	0.213227	0.000269011
Leg fat percentage (right)	Neutrophill count	0.0513541	-0.000275474	0.0746252	0.0154134	1.75673e-18	9.76833e-06	0.185897	0.000553162
Leg fat percentage (right)	Reticulocyte percentage	0.0820868	0.00300408	0.0982238	0.0273091	2.84665e-24	1.84011e-09	0.342295	1.24852e-05
Leg fat percentage (right)	Reticulocyte count	0.085996	0.0015216	0.102995	0.0269226	1.78789e-25	2.185e-10	0.323002	3.54703e-06
Leg fat percentage (right)	Immature reticulocyte fraction	0.0778691	0.00847154	0.0963714	0.0315941	2.39815e-21	3.34633e-08	0.270006	6.90392e-05
Leg fat percentage (right)	High light scatter reticulocyte percentage	0.0931859	0.000842112	0.115386	0.0282589	4.41021e-28	7.25261e-13	0.19766	1.12817e-07
Leg fat percentage (right)	High light scatter reticulocyte count	0.0966185	0.00151387	0.119819	0.029893	1.86713e-27	1.63012e-13	0.180927	5.43433e-08
Leg fat percentage (right)	Forced vital capacity (FVC)	-0.0790931	-0.0361383	-0.11888	-0.0570214	3.90305e-06	3.167e-06	0.0313629	0.00072456
Leg fat percentage (right)	Forced expiratory volume in 1-second (FEV1)	-0.0580531	-0.0213989	-0.113013	-0.0363833	2.31556e-06	1.756e-07	0.00252302	1.89968e-05
Leg fat percentage (right)	Diastolic blood pressure, automated reading	0.0618567	0.0049875	0.0875302	0.0236209	2.84343e-13	6.46405e-07	0.132332	0.0001697
Leg fat percentage (right)	Systolic blood pressure, automated reading	0.046062	0.00820419	0.0733853	0.0224094	1.09552e-08	6.67641e-05	0.107326	0.00218653
Leg fat percentage (right)	Waist circumference	0.204416	0.0922762	0.222364	0.150877	0.0187716	0.00731592	0.399254	0.160794
Leg fat percentage (right)	Hip circumference	0.190432	0.0954039	0.165358	0.150084	9.84962e-05	0.00747962	0.23262	0.588715
Leg fat percentage (right)	Current employment status: Unable to work because of sickness or disability	0.0340473	0.0749976	0.0746988	0.0858344	0.522821	0.996391	0.0148788	0.867306
Leg fat percentage (right)	Leisure/social activities: Sports club or gym	-0.0230083	-0.093906	-0.122414	-0.0990653	0.000145508	0.239409	9.30127e-10	0.345244
Leg fat percentage (right)	Leisure/social activities: Religious group	-0.0214544	-0.170208	-0.0960981	-0.174931	5.36836e-07	0.0267912	4.12738e-06	0.0205241
Leg fat percentage (right)	Types of physical activity in last 4 weeks: Walking for pleasure (not as a means of transport)	-0.0381889	-0.146539	-0.113224	-0.155955	0.000101955	0.308142	2.85555e-05	0.199526
Leg fat percentage (right)	Types of physical activity in last 4 weeks: None of the above	0.038417	0.137183	0.0842476	0.149245	0.045233	0.304773	0.00404158	0.213263
Leg fat percentage (right)	Types of physical activity in last 4 weeks: Other exercises (eg: swimming, cycling, keep fit, bowling)	-0.0367613	-0.125771	-0.125207	-0.134786	3.22795e-05	0.98302	1.07207e-07	0.723895
Leg fat percentage (right)	Types of physical activity in last 4 weeks: Strenuous sports	-0.0348431	-0.142928	-0.124426	-0.151405	0.00710578	0.669414	1.53184e-07	0.539309
Leg fat percentage (right)	Average total household income before tax	-0.0571018	-0.151724	-0.244681	-0.166442	5.34325e-12	0.00015686	6.32632e-18	0.00185226
Leg fat percentage (right)	Job involves mainly walking or standing	0.042717	0.0456713	0.10591	0.0589387	0.808061	0.0106077	0.00326649	0.0508907
Leg fat percentage (right)	Job involves heavy manual or physical work	0.0463864	0.079596	0.164417	0.0938922	0.0385709	0.0017005	2.69498e-07	0.0106063
Leg fat percentage (right)	Age completed full time education	-0.0629075	-0.141691	-0.171834	-0.158036	1.6025e-05	0.284124	2.07946e-06	0.632366
Leg fat percentage (right)	Usual walking pace	-0.0949577	-0.0734184	-0.120652	-0.0987493	0.531475	0.207865	0.149151	0.571204
Leg fat percentage (right)	Frequency of stair climbing in last 4 weeks	-0.0390737	-0.0405123	-0.0942848	-0.0501756	0.883573	0.00236657	0.00042341	0.0146736
Leg fat mass (right)	Time spend outdoors in summer	0.0282033	0.042891	0.0753568	0.0520893	0.0905314	0.0610807	0.00316156	0.18827
Leg fat mass (right)	Time spent watching television (TV)	0.0599274	0.1539	0.160356	0.171993	1.52791e-08	0.78971	1.55469e-07	0.639926
Leg fat mass (right)	Time spent using computer	-0.00352238	-0.00473564	-0.0839893	-0.00443183	0.846356	6.15135e-06	2.83175e-06	7.43069e-06
Leg fat mass (right)	Current tobacco smoking	0.0328538	0.0654382	0.0809943	0.0759403	0.0270751	0.463435	0.00268834	0.815574
Leg fat mass (right)	Number of treatments/medications taken	0.0554277	0.0281079	0.107223	0.0449388	0.0272347	1.53633e-05	0.000526736	0.000959326
Leg fat mass (right)	Alcohol usually taken with meals	-0.0377657	-0.208309	-0.141978	-0.217605	6.45104e-09	0.0624262	8.73293e-07	0.0373533
Leg fat mass (right)	Fluid intelligence score	-0.0361997	-0.0412839	-0.146829	-0.0501414	0.65047	0.000167169	4.86729e-05	0.00068651
Leg fat mass (right)	Smoking status: Current	0.0314426	0.121538	0.0682347	0.131644	0.000540873	0.0765904	0.0203361	0.038581
Leg fat mass (right)	Frequency of tiredness / lethargy in last 2 weeks	0.0339141	0.0241851	0.0858583	0.0349845	0.29755	0.000239661	0.000473129	0.00302704
Leg fat mass (right)	Body mass index (BMI)	0.241803	-0.0252741	0.226567	0.0438089	0.00374039	0.00629312	0.46859	0.0541157
Leg fat mass (right)	Weight	0.237525	0.128603	0.215763	0.196487	0.0064677	0.0297152	0.290788	0.651567
Leg fat mass (right)	Overall health rating	0.0784605	0.107035	0.135566	0.130323	0.133477	0.219421	0.000239649	0.827707
Leg fat mass (right)	Whole body fat-free mass	0.176305	0.115497	0.135342	0.166217	0.000200236	0.304807	0.0337169	0.138142
Leg fat mass (right)	Whole body water mass	0.176041	0.107398	0.134982	0.158044	2.85182e-05	0.155316	0.0334121	0.269772
Leg fat mass (right)	Basal metabolic rate	0.197077	0.120993	0.159731	0.177536	8.79662e-05	0.0691772	0.0584717	0.441361
Leg fat mass (right)	Impedance of whole body	-0.144424	-0.0250452	-0.0959981	-0.0642445	1.94468e-18	3.3685e-05	0.00670489	0.0827058
Leg fat mass (right)	Impedance of arm (right)	-0.125809	-0.0229839	-0.100566	-0.0569641	1.21654e-17	1.84706e-06	0.139341	0.0114701
Leg fat mass (right)	Leg fat-free mass (right)	0.18588	0.120083	0.137109	0.173487	0.000462756	0.413651	0.0107221	0.106751
Leg fat mass (right)	Leg predicted mass (right)	0.185943	0.121732	0.135134	0.175154	0.000603119	0.518536	0.00786458	0.0750645
Leg fat mass (right)	Arm fat-free mass (right)	0.183236	0.11486	0.151377	0.167523	0.000137346	0.0703988	0.0954658	0.459721
Leg fat mass (right)	Arm predicted mass (right)	0.182906	0.105478	0.153724	0.158048	1.53242e-05	0.0163301	0.124405	0.842376
Leg fat mass (right)	Trunk fat mass	0.236901	0.00715615	0.227929	0.0748648	0.00276444	0.00403185	0.657844	0.0539381
Leg fat mass (right)	Trunk fat-free mass	0.150803	0.103832	0.110201	0.147403	0.000756419	0.728127	0.0310691	0.0562304
Leg fat mass (right)	Trunk predicted mass	0.150502	0.0989899	0.108394	0.142476	0.000216869	0.607436	0.0251504	0.0799987
Leg fat mass (right)	Taking other prescription medications	0.0459361	0.0105505	0.0913984	0.0247204	0.0661514	0.000806504	0.00354222	0.00698963
Leg fat mass (right)	White blood cell (leukocyte) count	0.0519262	0.00408558	0.105286	0.0199349	2.97861e-17	2.01902e-10	0.00126046	1.18796e-07
Leg fat mass (right)	Lymphocyte count	0.044492	0.000513379	0.0695521	0.0142784	1.70117e-16	3.38799e-06	0.10694	0.000238851
Leg fat mass (right)	Neutrophill count	0.0415124	0.000574235	0.0952183	0.0135039	1.89066e-15	1.18579e-09	0.000860672	2.06074e-07
Leg fat mass (right)	Reticulocyte percentage	0.077557	0.00357906	0.0787812	0.0266141	2.96925e-26	4.75501e-07	0.938242	0.000639626
Leg fat mass (right)	Reticulocyte count	0.080706	0.00221557	0.0823589	0.0261335	3.59519e-27	8.70798e-08	0.917161	0.000249612
Leg fat mass (right)	Immature reticulocyte fraction	0.0728663	0.00859485	0.0789453	0.0303149	7.63788e-22	3.16391e-06	0.700051	0.00161205
Leg fat mass (right)	High light scatter reticulocyte percentage	0.0879919	0.00161527	0.0944337	0.0275759	5.28453e-30	7.20325e-10	0.687465	1.55645e-05
Leg fat mass (right)	High light scatter reticulocyte count	0.0920637	0.00238231	0.0982838	0.0294845	7.53864e-29	2.28826e-10	0.699637	1.01604e-05
Leg fat mass (right)	Forced vital capacity (FVC)	-0.0354208	-0.0195939	-0.0733501	-0.0282331	0.0213006	0.00130914	0.0286151	0.00809086
Leg fat mass (right)	Diastolic blood pressure, automated reading	0.0522633	0.00619368	0.0912156	0.0221375	2.63023e-12	1.96401e-08	0.0117537	7.92821e-06
Leg fat mass (right)	Systolic blood pressure, automated reading	0.0333463	0.00613447	0.083885	0.0167747	2.74818e-07	2.34725e-07	0.00113733	1.06483e-05
Leg fat mass (right)	Waist circumference	0.220843	0.109562	0.227289	0.172769	0.232586	0.207507	0.744104	0.569564
Leg fat mass (right)	Hip circumference	0.221097	0.0612126	0.181947	0.12449	0.000381305	0.00777513	0.0491162	0.229356
Leg fat mass (right)	Current employment status: Unable to work because of sickness or disability	0.0334281	0.074569	0.072237	0.0852321	0.525312	0.972088	0.0171324	0.846643
Leg fat mass (right)	Medication for pain relief, constipation, heartburn: Paracetamol	0.0226394	0.0625723	0.0642905	0.0702107	0.00828338	0.934069	0.00505621	0.779821
Leg fat mass (right)	Leisure/social activities: Sports club or gym	-0.0160472	-0.0678462	-0.101925	-0.0710538	0.000711241	0.107539	1.69072e-08	0.152444
Leg fat mass (right)	Leisure/social activities: None of the above	0.0189884	0.0684456	0.0849424	0.0750605	0.00124012	0.425505	5.55128e-06	0.639546
Leg fat mass (right)	Leisure/social activities: Religious group	-0.018435	-0.154267	-0.0852903	-0.158144	1.2121e-06	0.0307467	2.91215e-05	0.0247056
Leg fat mass (right)	Types of physical activity in last 4 weeks: Walking for pleasure (not as a means of transport)	-0.032127	-0.136839	-0.0941282	-0.144555	1.24194e-05	0.138006	0.000200932	0.0854661
Leg fat mass (right)	Types of physical activity in last 4 weeks: Other exercises (eg: swimming, cycling, keep fit, bowling)	-0.0300051	-0.0970002	-0.102923	-0.104121	0.00018616	0.79921	3.33591e-06	0.95983
Leg fat mass (right)	Types of physical activity in last 4 weeks: Strenuous sports	-0.0295451	-0.127367	-0.0972123	-0.134359	0.00505643	0.429373	2.49088e-05	0.336922
Leg fat mass (right)	Average total household income before tax	-0.0422211	-0.118979	-0.178515	-0.129525	3.16027e-10	0.0108105	6.32821e-11	0.0393752
Leg fat mass (right)	Job involves heavy manual or physical work	0.0341051	0.0587122	0.11689	0.0695652	0.0464995	0.010358	3.4096e-05	0.0407048
Leg fat mass (right)	Age completed full time education	-0.0475912	-0.113161	-0.131658	-0.125213	1.37011e-05	0.465575	8.9874e-05	0.803272
Leg fat mass (right)	Usual walking pace	-0.0843267	-0.0850063	-0.0893318	-0.107357	0.982418	0.899013	0.764488	0.607212
Leg fat mass (right)	Frequency of stair climbing in last 4 weeks	-0.0408358	-0.040627	-0.0771164	-0.0507844	0.983915	0.0357031	0.0141869	0.13807
Leg fat-free mass (right)	Comparative height size at age 10	0.0953705	0.182198	0.142647	0.210227	1.84407e-05	0.0702646	0.000399149	0.00343892
Leg fat-free mass (right)	Sitting height	0.0996709	0.0752525	0.123217	0.104487	0.0993181	0.0056214	0.10481	0.311192
Leg fat-free mass (right)	Forced vital capacity (FVC), Best measure	0.0582998	0.0447912	0.0628269	0.0624274	0.143888	0.233184	0.749861	0.979678
Leg fat-free mass (right)	Forced expiratory volume in 1-second (FEV1), predicted	0.111545	0.152759	0.162208	0.185323	0.0483578	0.744026	0.033711	0.442771
Leg fat-free mass (right)	Body mass index (BMI)	0.0675204	0.11777	0.056679	0.137992	0.000424007	0.000533723	0.412793	1.08558e-05
Leg fat-free mass (right)	Whole body fat mass	0.0825735	0.13618	0.0939749	0.160621	0.00224275	0.0350594	0.391302	0.00154398
Leg fat-free mass (right)	Impedance of leg (right)	-0.0911638	-0.0229256	-0.0548107	-0.0471928	1.80638e-05	0.0783024	0.00636119	0.691881
Leg fat-free mass (right)	Leg fat mass (right)	0.0742817	0.137751	0.0825949	0.159868	2.6946e-05	0.00236616	0.525762	4.93291e-05
Leg fat-free mass (right)	Arm fat mass (right)	0.0848096	0.146289	0.0859936	0.171357	0.000703582	0.00321346	0.929188	7.32674e-05
Leg fat-free mass (right)	Trunk fat percentage	0.0469421	0.0478036	0.0594806	0.0622556	0.916797	0.394841	0.318918	0.84484
Leg fat-free mass (right)	Trunk fat mass	0.0838559	0.123707	0.100751	0.148508	0.0200391	0.240981	0.201364	0.0204829
Leg fat-free mass (right)	Forced vital capacity (FVC)	0.0560832	0.0449322	0.0535344	0.0619469	0.20091	0.532288	0.843309	0.556918
Leg fat-free mass (right)	Waist circumference	0.0738248	0.132592	0.0893416	0.154581	0.000258057	0.0216616	0.226376	0.000950344
Leg fat-free mass (right)	Hip circumference	0.100194	0.0872389	0.102836	0.116621	0.602349	0.550098	0.842413	0.615059
Leg fat-free mass (right)	Standing height	0.0991936	0.156168	0.135661	0.185269	4.73745e-05	0.248465	0.0219033	0.00848125
Leg predicted mass (right)	Comparative height size at age 10	0.0965834	0.181729	0.144194	0.210098	2.52228e-05	0.0857781	0.000405121	0.00432591
Leg predicted mass (right)	Sitting height	0.101728	0.0747816	0.126052	0.104593	0.0692635	0.00295767	0.0938243	0.244524
Leg predicted mass (right)	Forced vital capacity (FVC), Best measure	0.0593555	0.0456067	0.0659008	0.0635388	0.139004	0.187004	0.650968	0.882168
Leg predicted mass (right)	Forced expiratory volume in 1-second (FEV1), predicted	0.112177	0.152286	0.168372	0.185028	0.0544296	0.577935	0.0183563	0.579872
Leg predicted mass (right)	Body mass index (BMI)	0.067891	0.114357	0.0580706	0.134682	0.00100193	0.00143868	0.464159	3.44438e-05
Leg predicted mass (right)	Body fat percentage	0.0427269	0.0552053	0.0533859	0.0684755	0.116182	0.894711	0.402408	0.287072
Leg predicted mass (right)	Whole body fat mass	0.0835849	0.133946	0.096463	0.158672	0.00385631	0.0595724	0.33151	0.00294396
Leg predicted mass (right)	Impedance of leg (right)	-0.0917729	-0.0232465	-0.0544102	-0.0476845	1.42682e-05	0.0859264	0.00568686	0.726749
Leg predicted mass (right)	Leg fat mass (right)	0.0750715	0.137282	0.0838677	0.15962	3.23461e-05	0.00308803	0.50362	6.35732e-05
Leg predicted mass (right)	Arm fat mass (right)	0.0856351	0.143834	0.086514	0.169134	0.0011882	0.00473022	0.947367	0.000109041
Leg predicted mass (right)	Trunk fat percentage	0.0474815	0.0473064	0.061099	0.0619095	0.983006	0.311734	0.276605	0.95414
Leg predicted mass (right)	Trunk fat mass	0.0849995	0.120519	0.103562	0.14564	0.0370204	0.383005	0.158488	0.0398168
Leg predicted mass (right)	Forced vital capacity (FVC)	0.0568635	0.045816	0.0540464	0.0630495	0.206509	0.553311	0.82866	0.532709
Leg predicted mass (right)	Waist circumference	0.0745991	0.129493	0.0923122	0.151699	0.000611755	0.0476653	0.167004	0.00254758
Leg predicted mass (right)	Hip circumference	0.101758	0.0844329	0.104468	0.114253	0.485801	0.442816	0.839009	0.721228
Leg predicted mass (right)	Standing height	0.100144	0.154218	0.138952	0.183585	9.82684e-05	0.389105	0.0151611	0.017556
Arm fat percentage (right)	Time spent watching television (TV)	0.0449663	0.136032	0.158697	0.149931	1.1415e-08	0.341951	2.12206e-09	0.719889
Arm fat percentage (right)	Time spent using computer	-0.00176874	-0.00286625	-0.0809589	-0.0020708	0.857548	1.64219e-05	7.184e-06	1.65064e-05
Arm fat percentage (right)	Number of treatments/medications taken	0.0460942	0.0300879	0.114126	0.0443022	0.240752	4.25006e-05	3.8083e-05	0.000915401
Arm fat percentage (right)	Alcohol usually taken with meals	-0.0276771	-0.202255	-0.146119	-0.208723	6.08045e-09	0.12669	6.76186e-08	0.0938301
Arm fat percentage (right)	Treatment/medication code: simvastatin	0.0265656	0.00635274	0.0683593	0.015092	0.214055	0.00418375	0.00527766	0.0159255
Arm fat percentage (right)	Fluid intelligence score	-0.024367	-0.0348113	-0.148642	-0.0403514	0.330415	0.00010738	1.27752e-05	0.000272448
Arm fat percentage (right)	Forced expiratory volume in 1-second (FEV1), Best measure	-0.0381755	-0.0205247	-0.0874422	-0.0299361	0.00607547	0.000579943	0.0121766	0.00349151
Arm fat percentage (right)	Forced vital capacity (FVC), Best measure	-0.0508092	-0.0302559	-0.0982609	-0.0432094	0.00613142	0.000508277	0.016984	0.00563479
Arm fat percentage (right)	Frequency of tiredness / lethargy in last 2 weeks	0.0277313	0.0225101	0.0872191	0.0315761	0.570985	0.000163374	9.16248e-05	0.00146515
Arm fat percentage (right)	Body mass index (BMI)	0.187873	0.151862	0.235945	0.205825	0.590859	0.211091	0.0249527	0.666617
Arm fat percentage (right)	Weight	0.168703	0.150777	0.185469	0.199366	0.445481	0.156757	0.404782	0.601772
Arm fat percentage (right)	Overall health rating	0.0624736	0.100114	0.143144	0.11892	0.0413273	0.0642753	6.65737e-07	0.31431
Arm fat percentage (right)	Whole body fat-free mass	0.106507	0.0876576	0.104928	0.118809	0.121068	0.311007	0.930815	0.440714
Arm fat percentage (right)	Whole body water mass	0.106637	0.08522	0.104578	0.116408	0.0779283	0.258644	0.910361	0.513125
Arm fat percentage (right)	Basal metabolic rate	0.125397	0.0985416	0.12703	0.134989	0.0503956	0.105928	0.930622	0.671971
Arm fat percentage (right)	Impedance of whole body	-0.0878897	-0.0206465	-0.0988949	-0.0439957	3.42695e-10	1.49455e-06	0.529755	0.00127036
Arm fat percentage (right)	Impedance of arm (right)	-0.0615837	-0.0197642	-0.102966	-0.0357383	2.28849e-06	2.19692e-07	0.0161516	5.02922e-05
Arm fat percentage (right)	Leg fat-free mass (right)	0.124978	0.0978186	0.108331	0.134149	0.0550515	0.553177	0.368324	0.173451
Arm fat percentage (right)	Leg predicted mass (right)	0.125	0.0983187	0.108102	0.134655	0.0589871	0.580101	0.360742	0.160531
Arm fat percentage (right)	Arm fat-free mass (right)	0.102102	0.0805108	0.124835	0.110427	0.071858	0.00836756	0.201433	0.417115
Arm fat percentage (right)	Arm predicted mass (right)	0.102086	0.0769283	0.127049	0.10684	0.0354402	0.00301696	0.163042	0.257164
Arm fat percentage (right)	Trunk fat mass	0.187447	0.197596	0.205818	0.25144	0.837517	0.868614	0.379409	0.383252
Arm fat percentage (right)	Trunk fat-free mass	0.0805226	0.0667019	0.0773659	0.0905684	0.181192	0.527841	0.858963	0.453041
Arm fat percentage (right)	Trunk predicted mass	0.0805042	0.0659189	0.0759347	0.0897803	0.157219	0.552517	0.796752	0.430484
Arm fat percentage (right)	Taking other prescription medications	0.0386626	0.00242815	0.0958975	0.0145589	0.0727801	0.000181612	0.000241255	0.00144029
Arm fat percentage (right)	White blood cell (leukocyte) count	0.0397304	0.00371273	0.0915879	0.0161428	3.1091e-12	1.07362e-08	0.00110634	1.21535e-06
Arm fat percentage (right)	Neutrophill count	0.03234	0.000325081	0.0861063	0.0106832	3.24303e-12	7.85802e-08	0.00102421	2.84623e-06
Arm fat percentage (right)	Reticulocyte percentage	0.0619403	0.00294827	0.086817	0.0216051	1.30114e-17	4.65847e-08	0.12419	3.19519e-05
Arm fat percentage (right)	Reticulocyte count	0.0629951	0.00129043	0.0896076	0.020243	2.76782e-18	1.24242e-08	0.10438	1.21088e-05
Arm fat percentage (right)	Immature reticulocyte fraction	0.0559238	0.00788238	0.0799132	0.0248524	7.11666e-15	5.218e-06	0.141603	0.000614887
Arm fat percentage (right)	High light scatter reticulocyte percentage	0.0698405	0.000793761	0.0975735	0.0216655	2.67626e-20	1.34254e-09	0.100392	3.38139e-06
Arm fat percentage (right)	High light scatter reticulocyte count	0.0710049	0.00113434	0.100334	0.0223325	1.77019e-19	7.28007e-10	0.0848974	2.28814e-06
Arm fat percentage (right)	Forced vital capacity (FVC)	-0.0465943	-0.0291846	-0.0895755	-0.0409564	0.0119164	0.00054795	0.0155717	0.00625549
Arm fat percentage (right)	Forced expiratory volume in 1-second (FEV1)	-0.0354993	-0.0186385	-0.0841267	-0.0272996	0.00406898	0.000173515	0.00607634	0.00129487
Arm fat percentage (right)	Diastolic blood pressure, automated reading	0.0408965	0.0065768	0.0811466	0.0193338	4.41316e-08	2.30352e-06	0.0119378	0.000119054
Arm fat percentage (right)	Systolic blood pressure, automated reading	0.0281491	0.00697027	0.074239	0.0161534	1.73784e-05	1.03218e-05	0.00308762	0.0001668
Arm fat percentage (right)	Waist circumference	0.165169	0.215267	0.207295	0.262865	0.353454	0.884125	0.0381164	0.330046
Arm fat percentage (right)	Hip circumference	0.168547	0.108123	0.177432	0.156668	0.0544114	0.0309749	0.653444	0.546178
Arm fat percentage (right)	Current employment status: Unable to work because of sickness or disability	0.0251247	0.0900719	0.0845794	0.0984071	0.247672	0.925007	0.000253816	0.814235
Arm fat percentage (right)	Leisure/social activities: Sports club or gym	-0.0118935	-0.0564223	-0.0940388	-0.0584654	0.00205595	0.0735041	1.69152e-07	0.0957227
Arm fat percentage (right)	Leisure/social activities: None of the above	0.0152556	0.0724716	0.0726068	0.07804	0.000378894	0.995141	0.000257935	0.809474
Arm fat percentage (right)	Types of physical activity in last 4 weeks: Walking for pleasure (not as a means of transport)	-0.0242575	-0.117883	-0.0822798	-0.123392	3.73775e-05	0.204813	0.000678165	0.149711
Arm fat percentage (right)	Types of physical activity in last 4 weeks: Other exercises (eg: swimming, cycling, keep fit, bowling)	-0.0220411	-0.0970704	-0.101228	-0.101958	2.0325e-05	0.855773	2.01955e-07	0.975015
Arm fat percentage (right)	Types of physical activity in last 4 weeks: Strenuous sports	-0.023631	-0.108611	-0.0971093	-0.113945	0.0148677	0.76375	5.70311e-06	0.663821
Arm fat percentage (right)	Average total household income before tax	-0.0347389	-0.117648	-0.190668	-0.126096	1.96838e-11	0.00170694	3.10803e-14	0.00637998
Arm fat percentage (right)	Job involves heavy manual or physical work	0.0217418	0.0477558	0.111036	0.0551427	0.018725	0.00736094	3.27622e-05	0.0195143
Arm fat percentage (right)	Age completed full time education	-0.0365837	-0.0997667	-0.126684	-0.108732	5.65609e-06	0.263601	1.22253e-05	0.464583
Arm fat percentage (right)	Usual walking pace	-0.0701403	-0.0922825	-0.104867	-0.110656	0.48313	0.719148	0.0443048	0.872226
Arm fat percentage (right)	Frequency of stair climbing in last 4 weeks	-0.0291192	-0.0433091	-0.0741977	-0.0501816	0.15285	0.105717	0.00768223	0.215686
Arm fat mass (right)	Time spent watching television (TV)	0.0436591	0.142407	0.125039	0.155938	1.43779e-10	0.453724	1.08558e-05	0.193147
Arm fat mass (right)	Current tobacco smoking	0.0222157	0.0552017	0.0698384	0.0627214	0.0074742	0.448795	0.00204548	0.717522
Arm fat mass (right)	Number of treatments/medications taken	0.0440848	0.0259436	0.0984483	0.0395945	0.11547	4.07465e-05	0.000185855	0.0011847
Arm fat mass (right)	Alcohol usually taken with meals	-0.0245473	-0.166203	-0.132205	-0.171794	3.14982e-07	0.32356	3.86304e-07	0.258406
Arm fat mass (right)	Fluid intelligence score	-0.0247741	-0.0338798	-0.137819	-0.0395341	0.373863	0.000190514	2.89083e-05	0.000493525
Arm fat mass (right)	Frequency of tiredness / lethargy in last 2 weeks	0.026795	0.0236201	0.0775675	0.0324236	0.715747	0.000975074	0.000469133	0.00674338
Arm fat mass (right)	Weight	0.201505	0.152204	0.207803	0.209989	0.273794	0.218287	0.760165	0.963514
Arm fat mass (right)	Overall health rating	0.060122	0.0959939	0.12444	0.114141	0.0384025	0.195819	2.66915e-05	0.65039
Arm fat mass (right)	Whole body fat-free mass	0.152744	0.124573	0.140838	0.168688	0.101292	0.424627	0.541121	0.203287
Arm fat mass (right)	Whole body water mass	0.152776	0.118549	0.141606	0.162672	0.0482607	0.259632	0.565812	0.337963
Arm fat mass (right)	Basal metabolic rate	0.1694	0.127387	0.163196	0.176171	0.040932	0.113277	0.755494	0.595781
Arm fat mass (right)	Impedance of whole body	-0.125518	-0.0201626	-0.0992768	-0.0540614	2.41882e-14	5.98677e-06	0.137436	0.0154008
Arm fat mass (right)	Impedance of leg (right)	-0.124876	-0.0346164	-0.0676161	-0.068335	2.18758e-10	0.0600888	0.000886752	0.969465
Arm fat mass (right)	Impedance of arm (right)	-0.0988949	-0.0219179	-0.105045	-0.0483525	1.36523e-12	3.24776e-07	0.715709	0.000900344
Arm fat mass (right)	Leg fat percentage (right)	0.170148	0.217093	0.211753	0.266086	0.259555	0.900498	0.0359241	0.226207
Arm fat mass (right)	Leg fat-free mass (right)	0.166359	0.12765	0.14158	0.175582	0.0697397	0.546726	0.201255	0.173617
Arm fat mass (right)	Leg predicted mass (right)	0.166436	0.127471	0.140347	0.175424	0.0659926	0.575355	0.178898	0.158172
Arm fat mass (right)	Arm fat-free mass (right)	0.150901	0.114498	0.158317	0.158096	0.0401449	0.0327427	0.696465	0.992019
Arm fat mass (right)	Arm predicted mass (right)	0.149402	0.104881	0.160232	0.148058	0.0119327	0.00755123	0.570736	0.584462
Arm fat mass (right)	Trunk fat-free mass	0.12857	0.107603	0.119377	0.14494	0.133344	0.532148	0.626843	0.200539
Arm fat mass (right)	Trunk predicted mass	0.128376	0.103919	0.117801	0.141202	0.0805952	0.461675	0.575474	0.241683
Arm fat mass (right)	Taking other prescription medications	0.0362601	-0.0033407	0.0845437	0.00811646	0.0244337	9.58424e-05	0.00118863	0.000905961
Arm fat mass (right)	White blood cell (leukocyte) count	0.0386156	0.00391162	0.0824661	0.0160292	7.67833e-13	2.30025e-07	0.00511929	1.49136e-05
Arm fat mass (right)	Lymphocyte count	0.0338178	0.000614121	0.0646614	0.0113866	5.45047e-13	1.44581e-05	0.0433471	0.000352538
Arm fat mass (right)	Neutrophill count	0.0306757	0.000797875	0.0668148	0.0106894	7.42064e-12	1.12434e-05	0.0191748	0.000214119
Arm fat mass (right)	Reticulocyte percentage	0.0618066	0.0035208	0.0653615	0.0221401	7.83619e-20	3.02207e-05	0.818787	0.00425619
Arm fat mass (right)	Reticulocyte count	0.0639761	0.00210083	0.0672762	0.0213284	8.48207e-21	1.37589e-05	0.833625	0.00268195
Arm fat mass (right)	Immature reticulocyte fraction	0.0586591	0.00897727	0.0737009	0.0267142	2.3991e-16	1.85438e-05	0.334178	0.00225924
Arm fat mass (right)	High light scatter reticulocyte percentage	0.0713892	0.00211251	0.0837044	0.0234184	1.30542e-22	7.61339e-08	0.439596	0.0001043
Arm fat mass (right)	High light scatter reticulocyte count	0.0733195	0.0023875	0.0854142	0.0242346	4.23208e-22	5.38992e-08	0.450464	9.29913e-05
Arm fat mass (right)	Diastolic blood pressure, automated reading	0.0388778	0.00573	0.0766609	0.0179211	1.00182e-08	2.53709e-06	0.0134129	0.000126683
Arm fat mass (right)	Waist circumference	0.181588	0.255829	0.216622	0.30803	0.391673	0.652145	0.0762092	0.306418
Arm fat mass (right)	Leisure/social activities: Sports club or gym	-0.0092434	-0.0463127	-0.0850088	-0.0476128	0.00593821	0.0474272	1.84417e-07	0.0593215
Arm fat mass (right)	Types of physical activity in last 4 weeks: Walking for pleasure (not as a means of transport)	-0.0231253	-0.121834	-0.0811313	-0.127026	5.06348e-06	0.13023	0.00043309	0.0930482
Arm fat mass (right)	Types of physical activity in last 4 weeks: Other exercises (eg: swimming, cycling, keep fit, bowling)	-0.0197215	-0.0786871	-0.0899567	-0.0829249	0.000118844	0.58999	2.15961e-06	0.741456
Arm fat mass (right)	Types of physical activity in last 4 weeks: Strenuous sports	-0.0221359	-0.135073	-0.0838163	-0.139987	0.000370523	0.146109	0.000100272	0.115697
Arm fat mass (right)	Average total household income before tax	-0.0303426	-0.101383	-0.157616	-0.108598	6.62454e-10	0.0105168	5.7737e-11	0.0281943
Arm fat mass (right)	Job involves heavy manual or physical work	0.0213073	0.0449877	0.0981842	0.0522527	0.0222781	0.0173874	0.0001684	0.0427316
Arm fat mass (right)	Age completed full time education	-0.0324247	-0.0854609	-0.0985353	-0.0932601	3.03513e-05	0.567027	0.000854934	0.820582
Arm fat mass (right)	Usual walking pace	-0.0655668	-0.0945096	-0.0789102	-0.1116	0.292768	0.616156	0.414544	0.306758
Arm fat mass (right)	Frequency of stair climbing in last 4 weeks	-0.0296512	-0.0363586	-0.0668223	-0.0433802	0.45697	0.0738633	0.0137372	0.176398
Arm fat-free mass (right)	Comparative height size at age 10	0.107357	0.173804	0.153513	0.205194	0.00320726	0.403956	0.00136372	0.0438445
Arm fat-free mass (right)	Sitting height	0.118445	0.0902964	0.144577	0.124795	0.10172	0.00425456	0.0790364	0.331345
Arm fat-free mass (right)	Forced expiratory volume in 1-second (FEV1), Best measure	0.0598658	0.0388436	0.0729597	0.0569188	0.0275903	0.029063	0.361456	0.321284
Arm fat-free mass (right)	Forced vital capacity (FVC), Best measure	0.0704801	0.0438203	0.0894323	0.0648714	0.0108767	0.0043231	0.197664	0.140092
Arm fat-free mass (right)	Forced expiratory volume in 1-second (FEV1), predicted	0.133023	0.184705	0.204921	0.223291	0.0338426	0.511821	0.00242152	0.569006
Arm fat-free mass (right)	Whole body fat mass	0.0786286	0.113005	0.0916251	0.136341	0.0213545	0.233019	0.318523	0.0175181
Arm fat-free mass (right)	Leg fat mass (right)	0.0732559	0.1282	0.078408	0.150029	0.00014147	0.00480377	0.690717	0.000107618
Arm fat-free mass (right)	Arm fat mass (right)	0.07765	0.112149	0.0780687	0.13521	0.0196502	0.0557368	0.974372	0.00225021
Arm fat-free mass (right)	Trunk fat percentage	0.0368299	0.0383953	0.0524552	0.0500122	0.815434	0.2825	0.212153	0.855588
Arm fat-free mass (right)	Trunk fat mass	0.0794877	0.104985	0.0985531	0.128562	0.0754599	0.71267	0.145662	0.101976
Arm fat-free mass (right)	Forced vital capacity (FVC)	0.0674242	0.046894	0.0696285	0.0670883	0.0392385	0.123686	0.87019	0.869091
Arm fat-free mass (right)	Forced expiratory volume in 1-second (FEV1)	0.0577117	0.0370806	0.0578313	0.0545519	0.0163275	0.139302	0.992704	0.821633
Arm fat-free mass (right)	Waist circumference	0.0712322	0.113736	0.0844398	0.134998	0.00406343	0.102938	0.30153	0.00709854
Arm fat-free mass (right)	Hip circumference	0.0986401	0.0774987	0.0985259	0.106445	0.285526	0.328458	0.993041	0.727152
Arm fat-free mass (right)	Standing height	0.122424	0.188916	0.171342	0.22453	5.65955e-05	0.358735	0.00283793	0.00947834
Arm predicted mass (right)	Comparative height size at age 10	0.103237	0.166311	0.150944	0.196546	0.00588858	0.530861	0.000780411	0.0778241
Arm predicted mass (right)	Sitting height	0.113139	0.0837593	0.14253	0.11677	0.0848031	0.00191758	0.0492834	0.204511
Arm predicted mass (right)	Forced expiratory volume in 1-second (FEV1), Best measure	0.0569088	0.0364803	0.0756184	0.0537265	0.0290396	0.0113712	0.188963	0.171057
Arm predicted mass (right)	Forced vital capacity (FVC), Best measure	0.0670622	0.0433538	0.0927208	0.0634466	0.0203927	0.00161483	0.0760595	0.0725943
Arm predicted mass (right)	Forced expiratory volume in 1-second (FEV1), predicted	0.126651	0.182916	0.203475	0.219715	0.0216588	0.511219	0.00142703	0.619528
Arm predicted mass (right)	Whole body fat mass	0.0770345	0.114766	0.0884821	0.137655	0.0118201	0.145043	0.385798	0.00943171
Arm predicted mass (right)	Leg fat mass (right)	0.0718171	0.12762	0.0760843	0.149046	0.000138216	0.00415389	0.747245	0.000106412
Arm predicted mass (right)	Arm fat mass (right)	0.0762188	0.11194	0.0767877	0.1346	0.016164	0.0502052	0.965681	0.00216205
Arm predicted mass (right)	Trunk fat mass	0.0778233	0.104566	0.0952005	0.127676	0.06153	0.592987	0.19129	0.0777543
Arm predicted mass (right)	Forced vital capacity (FVC)	0.0643454	0.0444254	0.0704892	0.0637565	0.0426061	0.0748347	0.646278	0.659184
Arm predicted mass (right)	Forced expiratory volume in 1-second (FEV1)	0.0547837	0.0344817	0.0580715	0.0511321	0.0152535	0.0888882	0.800155	0.628924
Arm predicted mass (right)	Waist circumference	0.070394	0.114838	0.0835843	0.135865	0.00371634	0.0907348	0.31007	0.00679589
Arm predicted mass (right)	Hip circumference	0.0959029	0.0825213	0.0977343	0.1107	0.502204	0.484095	0.890741	0.571779
Arm predicted mass (right)	Standing height	0.118179	0.189285	0.167786	0.223709	1.81336e-05	0.271455	0.00316753	0.00741996
Trunk fat percentage	Time spent watching television (TV)	0.040474	0.138987	0.15293	0.151626	5.4317e-10	0.56285	5.53757e-09	0.957831
Trunk fat percentage	Time spent using computer	-0.00022514	-0.000427451	-0.0923073	0.000800768	0.973798	6.80721e-07	2.70264e-07	6.13335e-07
Trunk fat percentage	Nap during day	0.0157016	0.00527145	0.0707189	0.0109649	0.0712752	4.58412e-05	0.000431325	0.000236978
Trunk fat percentage	Number of treatments/medications taken	0.0367528	0.0333458	0.0934042	0.0449411	0.761883	0.00156078	0.000552757	0.0126709
Trunk fat percentage	Alcohol usually taken with meals	-0.0256146	-0.178946	-0.127189	-0.184836	5.32432e-08	0.144472	4.91011e-06	0.109773
Trunk fat percentage	Treatment/medication code: simvastatin	0.0208205	0.00347735	0.0668426	0.0106059	0.209775	0.00167826	0.00259166	0.00620724
Trunk fat percentage	Frequency of tiredness / lethargy in last 2 weeks	0.0222492	0.0172125	0.0792795	0.0247416	0.536654	0.000252837	0.000226756	0.00154592
Trunk fat percentage	Body mass index (BMI)	0.145139	0.126406	0.20416	0.168388	0.611071	0.0428254	0.00632964	0.379222
Trunk fat percentage	Weight	0.149777	0.117822	0.196853	0.161104	0.197908	0.002688	0.0246827	0.209314
Trunk fat percentage	Overall health rating	0.0515721	0.09799	0.130459	0.11374	0.00441483	0.137765	1.38524e-06	0.459261
Trunk fat percentage	Whole body fat-free mass	0.081425	0.066767	0.130034	0.0908865	0.189253	0.000201595	0.00682877	0.0281495
Trunk fat percentage	Whole body water mass	0.0810438	0.0647692	0.128984	0.0887818	0.142681	0.000156912	0.00760084	0.0238555
Trunk fat percentage	Basal metabolic rate	0.103224	0.0808886	0.151258	0.11112	0.0895428	6.76873e-05	0.010139	0.0322306
Trunk fat percentage	Impedance of whole body	-0.025087	-0.00825429	-0.0931156	-0.0139963	0.0248146	8.98758e-08	7.07668e-05	1.06076e-06
Trunk fat percentage	Impedance of arm (right)	-0.0154928	-0.00623169	-0.100466	-0.00928388	0.224732	1.69371e-09	4.77297e-07	1.22665e-08
Trunk fat percentage	Leg fat percentage (right)	0.163352	0.301743	0.212397	0.348832	0.0331131	0.173726	0.0286811	0.0457071
Trunk fat percentage	Leg fat-free mass (right)	0.0992378	0.0780284	0.125782	0.107142	0.102033	0.007345	0.152225	0.32288
Trunk fat percentage	Leg predicted mass (right)	0.0991857	0.0782502	0.125431	0.107349	0.106402	0.00807786	0.156817	0.337519
Trunk fat percentage	Arm fat-free mass (right)	0.0864062	0.067667	0.14232	0.0931831	0.114109	1.02258e-05	0.00178166	0.0058789
Trunk fat percentage	Arm predicted mass (right)	0.0865458	0.0644139	0.144458	0.089969	0.0613329	2.16229e-06	0.00121314	0.0022193
Trunk fat percentage	Trunk fat-free mass	0.0628371	0.0535674	0.107067	0.0724757	0.351486	0.00147457	0.0117903	0.0478415
Trunk fat percentage	Trunk predicted mass	0.0626594	0.052534	0.106778	0.0713924	0.306455	0.00122755	0.0118628	0.0423649
Trunk fat percentage	Taking other prescription medications	0.0316902	0.0250468	0.0767045	0.0352228	0.717455	0.0327043	0.00644554	0.0929071
Trunk fat percentage	Reticulocyte percentage	0.0491021	0.00313644	0.0765917	0.018194	3.33663e-13	2.44606e-06	0.0926037	0.000229766
Trunk fat percentage	Reticulocyte count	0.0505892	0.00154671	0.0788745	0.0170212	3.71657e-14	7.17205e-07	0.0845064	9.81776e-05
Trunk fat percentage	Immature reticulocyte fraction	0.047888	0.00750415	0.0833662	0.0222213	9.1789e-12	2.77688e-06	0.033672	0.0001967
Trunk fat percentage	High light scatter reticulocyte percentage	0.0570941	0.00124192	0.0925353	0.0185401	1.55313e-15	1.93421e-08	0.0379958	7.98253e-06
Trunk fat percentage	High light scatter reticulocyte count	0.0585389	0.0019433	0.0949909	0.0196465	5.09597e-15	1.11071e-08	0.0332933	5.882e-06
Trunk fat percentage	Waist circumference	0.144446	0.148786	0.208973	0.190574	0.921285	0.18309	0.00231767	0.69852
Trunk fat percentage	Hip circumference	0.150731	0.0906731	0.175942	0.134223	0.0647658	0.0113344	0.226575	0.246136
Trunk fat percentage	Leisure/social activities: Sports club or gym	-0.0114724	-0.0643219	-0.0918421	-0.066247	0.00076459	0.210782	3.53316e-07	0.251457
Trunk fat percentage	Leisure/social activities: None of the above	0.0141644	0.0677436	0.0938995	0.073006	0.000638073	0.22514	1.43756e-07	0.339638
Trunk fat percentage	Types of physical activity in last 4 weeks: Other exercises (eg: swimming, cycling, keep fit, bowling)	-0.0208107	-0.0935894	-0.112705	-0.0981325	3.91819e-05	0.406039	1.76497e-09	0.533886
Trunk fat percentage	Types of physical activity in last 4 weeks: Strenuous sports	-0.0222863	-0.124471	-0.0859144	-0.129428	0.00595859	0.345226	0.000257398	0.29222
Trunk fat percentage	Average total household income before tax	-0.0304913	-0.114716	-0.177994	-0.121973	3.70183e-11	0.00914563	5.52541e-12	0.0230963
Trunk fat percentage	Job involves heavy manual or physical work	0.0187395	0.0406851	0.0986239	0.0472303	0.0357482	0.0164076	0.000341416	0.0353347
Trunk fat percentage	Age completed full time education	-0.0315384	-0.0946281	-0.0914427	-0.102179	2.05084e-06	0.895604	0.00455342	0.663666
Trunk fat percentage	Usual walking pace	-0.0599428	-0.103414	-0.088798	-0.118928	0.133958	0.657184	0.101133	0.373772
Trunk fat mass	Time spent watching television (TV)	0.0443213	0.126078	0.142409	0.139795	7.24853e-09	0.446615	1.40764e-08	0.905388
Trunk fat mass	Time spent using computer	0.00041531	0.000692719	-0.0791661	0.00210049	0.963346	6.92812e-06	4.04002e-06	5.96072e-06
Trunk fat mass	Number of treatments/medications taken	0.0412139	0.0292079	0.101972	0.0420539	0.232629	1.18643e-05	2.30157e-05	0.000440368
Trunk fat mass	Alcohol usually taken with meals	-0.0281104	-0.165961	-0.110195	-0.172551	7.21444e-08	0.086167	7.8762e-05	0.0594138
Trunk fat mass	Comparative height size at age 10	0.0721151	0.0950528	0.0852769	0.116562	0.0410442	0.566125	0.406328	0.0783052
Trunk fat mass	Frequency of tiredness / lethargy in last 2 weeks	0.0247857	0.0221906	0.0684234	0.0304308	0.73347	0.00313937	0.00230037	0.0170082
Trunk fat mass	Weight	0.214441	0.119715	0.222171	0.181127	0.069553	0.0503853	0.703898	0.454962
Trunk fat mass	Overall health rating	0.057264	0.092518	0.102961	0.109864	0.0190526	0.606047	0.00250131	0.741129
Trunk fat mass	Body fat percentage	0.198386	0.178175	0.201742	0.235086	0.795838	0.763987	0.86638	0.680181
Trunk fat mass	Whole body fat-free mass	0.159177	0.104149	0.156228	0.150067	0.00154802	0.00992633	0.876308	0.776877
Trunk fat mass	Whole body water mass	0.158228	0.0963827	0.156473	0.142035	0.000317939	0.00275442	0.926099	0.503741
Trunk fat mass	Basal metabolic rate	0.17815	0.10521	0.176827	0.156447	0.000595817	0.0018332	0.945506	0.412321
Trunk fat mass	Impedance of whole body	-0.0819243	-0.0183799	-0.0836243	-0.0400567	1.14206e-10	1.40419e-05	0.917795	0.00557425
Trunk fat mass	Impedance of arm (right)	-0.0639098	-0.0186187	-0.0846773	-0.035245	1.30337e-07	8.26218e-06	0.195939	0.0012769
Trunk fat mass	Leg fat percentage (right)	0.174452	0.230736	0.201951	0.280937	0.169457	0.495224	0.157414	0.0745187
Trunk fat mass	Leg fat mass (right)	0.205132	0.375059	0.227689	0.43386	0.0580843	0.101302	0.264388	0.0256867
Trunk fat mass	Leg fat-free mass (right)	0.172396	0.109223	0.155409	0.158847	0.00281262	0.042892	0.366217	0.889089
Trunk fat mass	Leg predicted mass (right)	0.172396	0.103332	0.154643	0.152956	0.00109061	0.0244554	0.344869	0.945442
Trunk fat mass	Arm fat percentage (right)	0.193447	0.19933	0.176412	0.254856	0.921741	0.704419	0.390726	0.211354
Trunk fat mass	Arm fat-free mass (right)	0.155014	0.0905058	0.167421	0.135257	0.000224875	0.000142911	0.504023	0.139372
Trunk fat mass	Arm predicted mass (right)	0.154574	0.082433	0.168448	0.12706	3.44993e-05	2.06093e-05	0.454872	0.0567923
Trunk fat mass	Trunk fat-free mass	0.135786	0.0951325	0.13817	0.134493	0.00478397	0.0209996	0.897602	0.852988
Trunk fat mass	Trunk predicted mass	0.135498	0.0913223	0.136821	0.130602	0.00221236	0.0151592	0.94323	0.755014
Trunk fat mass	Taking other prescription medications	0.0352571	0.00900263	0.0674272	0.0201786	0.0826297	0.0038641	0.0243091	0.0224784
Trunk fat mass	White blood cell (leukocyte) count	0.0330752	0.00324186	0.0827523	0.0138061	6.34373e-11	3.21093e-08	0.000849101	2.05177e-06
Trunk fat mass	Neutrophill count	0.0260505	0.000717093	0.0742351	0.0093119	6.0185e-10	2.06847e-07	0.000954757	5.37821e-06
Trunk fat mass	Reticulocyte percentage	0.0532856	0.00341552	0.0710966	0.0196459	8.14547e-17	2.68552e-06	0.241001	0.000454555
Trunk fat mass	Reticulocyte count	0.05572	0.00205471	0.0756517	0.0189676	2.65993e-18	6.15997e-07	0.199273	0.000161567
Trunk fat mass	Immature reticulocyte fraction	0.0520764	0.00740117	0.0713851	0.0232926	1.24973e-16	1.36434e-05	0.203267	0.00127313
Trunk fat mass	High light scatter reticulocyte percentage	0.0617804	0.00217773	0.0857733	0.0207897	6.01416e-21	1.38152e-08	0.121619	1.50756e-05
Trunk fat mass	High light scatter reticulocyte count	0.0623614	0.00262296	0.0886612	0.0213978	2.22616e-19	7.74096e-09	0.0943253	9.79594e-06
Trunk fat mass	Diastolic blood pressure, automated reading	0.0367179	0.00595287	0.0690615	0.0175384	1.60291e-08	1.45575e-05	0.029561	0.000492818
Trunk fat mass	Waist circumference	0.184215	0.163705	0.209587	0.216642	0.727686	0.440597	0.18627	0.909012
Trunk fat mass	Leisure/social activities: Sports club or gym	-0.0102398	-0.0451463	-0.0841293	-0.0467257	0.00567061	0.0376621	2.3915e-07	0.0497546
Trunk fat mass	Leisure/social activities: None of the above	0.0148403	0.0554824	0.0815757	0.0609343	0.00234028	0.172603	2.23052e-06	0.288346
Trunk fat mass	Types of physical activity in last 4 weeks: Walking for pleasure (not as a means of transport)	-0.0246604	-0.105703	-0.0757223	-0.111326	2.66608e-05	0.209959	0.000508823	0.143557
Trunk fat mass	Types of physical activity in last 4 weeks: Other exercises (eg: swimming, cycling, keep fit, bowling)	-0.0220145	-0.0780639	-0.088821	-0.0829445	0.00020694	0.603775	6.00211e-06	0.780789
Trunk fat mass	Types of physical activity in last 4 weeks: Strenuous sports	-0.0226415	-0.114857	-0.0880378	-0.119914	0.00181763	0.419992	3.00828e-05	0.344119
Trunk fat mass	Average total household income before tax	-0.027245	-0.0853257	-0.127581	-0.0916727	4.41289e-07	0.0542723	2.39674e-07	0.107582
Trunk fat mass	Usual walking pace	-0.0640149	-0.085754	-0.073484	-0.10241	0.385745	0.674511	0.568405	0.335174
Trunk fat-free mass	Comparative height size at age 10	0.116275	0.186858	0.159928	0.220748	0.00706491	0.319987	0.000520304	0.0322412
Trunk fat-free mass	Sitting height	0.128978	0.081259	0.147281	0.11871	0.0114439	0.000853806	0.16595	0.177694
Trunk fat-free mass	Forced expiratory volume in 1-second (FEV1), Best measure	0.0655735	0.0376868	0.0784745	0.0573622	0.00522276	0.00466548	0.297976	0.159297
Trunk fat-free mass	Forced vital capacity (FVC), Best measure	0.0780164	0.0446502	0.0978721	0.0678141	0.00352689	0.000576415	0.127507	0.0632349
Trunk fat-free mass	Forced expiratory volume in 1-second (FEV1), predicted	0.154313	0.208804	0.208665	0.253359	0.0789488	0.996818	0.0118091	0.222649
Trunk fat-free mass	Weight	0.114795	0.138437	0.127456	0.171912	0.352981	0.678241	0.308742	0.10887
Trunk fat-free mass	Whole body fat mass	0.0628164	0.0890709	0.0759409	0.107973	0.0075615	0.332558	0.242571	0.0233159
Trunk fat-free mass	Leg fat mass (right)	0.0559647	0.09001	0.0599781	0.106992	0.000171462	0.0229613	0.720543	0.000604217
Trunk fat-free mass	Arm fat mass (right)	0.0615929	0.080105	0.065095	0.0986644	0.0543483	0.264001	0.755779	0.0164825
Trunk fat-free mass	Trunk fat mass	0.0667702	0.0844073	0.0843204	0.104418	0.0880393	0.994992	0.121393	0.16484
Trunk fat-free mass	Forced vital capacity (FVC)	0.0740042	0.0460015	0.0850313	0.0680406	0.00916502	0.00621385	0.35578	0.255909
Trunk fat-free mass	Forced expiratory volume in 1-second (FEV1)	0.0630419	0.0333789	0.0717279	0.0523446	0.00109798	0.00388591	0.455112	0.160987
Trunk fat-free mass	Waist circumference	0.0579126	0.0875708	0.0708371	0.105098	0.00361554	0.229368	0.244892	0.0178488
Trunk fat-free mass	Hip circumference	0.0862593	0.0697059	0.0871092	0.0951808	0.258984	0.298954	0.940294	0.647277
Trunk predicted mass	Comparative height size at age 10	0.115144	0.184729	0.159516	0.218302	0.00789253	0.351424	0.00041579	0.0383457
Trunk predicted mass	Sitting height	0.128488	0.077934	0.147602	0.115248	0.00780563	0.000463431	0.149287	0.128964
Trunk predicted mass	Forced expiratory volume in 1-second (FEV1), Best measure	0.0654727	0.0374808	0.0753467	0.057128	0.00569856	0.00964577	0.431395	0.231215
Trunk predicted mass	Forced vital capacity (FVC), Best measure	0.0780506	0.0427112	0.0929882	0.0658847	0.00256949	0.00140808	0.256351	0.100055
Trunk predicted mass	Forced expiratory volume in 1-second (FEV1), predicted	0.153168	0.207175	0.202502	0.251408	0.0818104	0.893377	0.0206643	0.180211
Trunk predicted mass	Weight	0.113947	0.151573	0.126812	0.184811	0.138936	0.348259	0.299031	0.0360433
Trunk predicted mass	Whole body fat mass	0.0626363	0.0908027	0.0752931	0.109655	0.00466684	0.253494	0.257014	0.0152535
Trunk predicted mass	Leg fat mass (right)	0.0558204	0.091882	0.0599849	0.108823	7.96591e-05	0.0157948	0.709302	0.00037226
Trunk predicted mass	Arm fat mass (right)	0.0614146	0.0835294	0.065189	0.102039	0.0239206	0.174349	0.736006	0.0088269
Trunk predicted mass	Trunk fat mass	0.0665448	0.0859538	0.0838401	0.105901	0.0618961	0.878406	0.124013	0.126588
Trunk predicted mass	Forced vital capacity (FVC)	0.0741953	0.0413546	0.0819505	0.0634472	0.00285929	0.0056877	0.526717	0.228896
Trunk predicted mass	Forced expiratory volume in 1-second (FEV1)	0.0628899	0.0335223	0.069068	0.0524453	0.00132047	0.00811521	0.599377	0.234186
Trunk predicted mass	Waist circumference	0.0573472	0.0878131	0.0722759	0.105182	0.00305463	0.2673	0.180079	0.0237302
Trunk predicted mass	Hip circumference	0.0857858	0.0703005	0.0881275	0.0956426	0.293231	0.289222	0.836956	0.671336
Trunk predicted mass	Average total household income before tax	0.00876664	0.0365697	0.0610968	0.0403189	4.47191e-05	0.100142	0.000102481	0.167607
White blood cell (leukocyte) count	Age completed full time education	-0.00110684	-0.0271089	-0.0671779	-0.0261279	3.98166e-06	0.00540529	6.61269e-07	0.00450544
Neutrophill count	Overall health rating	0.000299116	0.0230577	0.0508898	0.0244329	3.91015e-06	0.0217326	5.50764e-06	0.0299167
Neutrophill count	Age completed full time education	-0.000276164	-0.0275237	-0.0739375	-0.0263098	1.17087e-05	0.00223704	1.13556e-07	0.00177451
Forced vital capacity (FVC)	Time spent watching television (TV)	-0.0126113	-0.063429	-0.0702874	-0.0656734	9.64978e-08	0.693789	0.000107559	0.793634
Forced vital capacity (FVC)	Comparative height size at age 10	0.088683	0.176597	0.158343	0.202752	5.03092e-05	0.441865	4.90635e-05	0.0797228
Forced vital capacity (FVC)	Sitting height	0.102999	0.08227	0.154272	0.112438	0.245112	0.000545702	0.00900713	0.0619251
Forced vital capacity (FVC)	Forced expiratory volume in 1-second (FEV1), predicted	0.117581	0.159918	0.196353	0.194174	0.117626	0.294052	0.0061875	0.952432
Forced vital capacity (FVC)	Body mass index (BMI)	-0.0161702	-0.0260995	-0.0674589	-0.0293416	0.0470849	0.00462591	0.000333735	0.00987042
Forced vital capacity (FVC)	Overall health rating	-0.0121902	-0.0342914	-0.0652533	-0.0364177	0.000922626	0.0442408	0.000180053	0.0637707
Forced vital capacity (FVC)	Whole body fat-free mass	0.0748128	0.0842121	0.0973575	0.106478	0.450992	0.437315	0.178637	0.610665
Forced vital capacity (FVC)	Whole body water mass	0.0742987	0.0840641	0.0978937	0.106186	0.433943	0.416615	0.160239	0.645193
Forced vital capacity (FVC)	Basal metabolic rate	0.0693159	0.0876295	0.0862215	0.108354	0.113682	0.932304	0.30485	0.204714
Forced vital capacity (FVC)	Leg fat percentage (right)	-0.0252604	-0.0468648	-0.0770755	-0.0526554	0.00159808	0.0401683	0.000219918	0.103975
Forced vital capacity (FVC)	Leg fat-free mass (right)	0.065728	0.0736579	0.0827251	0.0933766	0.473299	0.578967	0.295423	0.53459
Forced vital capacity (FVC)	Leg predicted mass (right)	0.0656624	0.0761846	0.0821665	0.0958849	0.342518	0.714365	0.309016	0.423975
Forced vital capacity (FVC)	Arm fat percentage (right)	-0.0176706	-0.0253678	-0.0617732	-0.0290305	0.129131	0.00879023	0.00121877	0.0200753
Forced vital capacity (FVC)	Arm fat-free mass (right)	0.0677787	0.0803811	0.0876366	0.100675	0.280689	0.66286	0.223556	0.456749
Forced vital capacity (FVC)	Arm predicted mass (right)	0.0673372	0.0766728	0.0841592	0.0968427	0.418197	0.652301	0.303475	0.467945
Forced vital capacity (FVC)	Trunk fat-free mass	0.0781624	0.0925321	0.105511	0.115737	0.285953	0.460831	0.10831	0.58428
Forced vital capacity (FVC)	Trunk predicted mass	0.0788161	0.0912111	0.109546	0.114599	0.359705	0.296299	0.0708559	0.786524
Forced vital capacity (FVC)	Standing height	0.106986	0.17406	0.184724	0.205346	0.000182408	0.632513	0.000329102	0.386744
Forced vital capacity (FVC)	Average total household income before tax	0.0157597	0.0821507	0.105659	0.0878605	6.25025e-12	0.21173	5.07908e-08	0.350164
Forced vital capacity (FVC)	Job involves heavy manual or physical work	-0.0113435	-0.0325807	-0.0825592	-0.0344696	0.00959767	0.0134301	0.000140887	0.0182547
Forced vital capacity (FVC)	Age completed full time education	0.0134909	0.0560982	0.0862322	0.0611719	1.94793e-06	0.0930041	4.43571e-06	0.167194
Forced expiratory volume in 1-second (FEV1)	Time spent watching television (TV)	-0.0108307	-0.0623577	-0.0793489	-0.0641028	1.12225e-06	0.376379	2.73077e-05	0.432807
Forced expiratory volume in 1-second (FEV1)	Comparative height size at age 10	0.0618339	0.1503	0.131443	0.168927	5.82774e-07	0.397197	0.000193766	0.111103
Forced expiratory volume in 1-second (FEV1)	Sitting height	0.071063	0.0728644	0.123533	0.0940788	0.900741	0.010912	0.00930736	0.161765
Forced expiratory volume in 1-second (FEV1)	Forced expiratory volume in 1-second (FEV1), predicted	0.0804103	0.124808	0.166914	0.148643	0.0347015	0.198093	0.00419356	0.591245
Forced expiratory volume in 1-second (FEV1)	Overall health rating	-0.0134891	-0.0409188	-0.0748284	-0.0434093	0.000562486	0.0501066	9.73664e-05	0.0728098
Forced expiratory volume in 1-second (FEV1)	Whole body fat-free mass	0.055026	0.075352	0.0814679	0.0920703	0.075757	0.719334	0.123027	0.552804
Forced expiratory volume in 1-second (FEV1)	Whole body water mass	0.0545892	0.0753695	0.0785091	0.0919654	0.0689951	0.854338	0.163929	0.453132
Forced expiratory volume in 1-second (FEV1)	Basal metabolic rate	0.0502897	0.0745594	0.0699986	0.0899499	0.0235722	0.787979	0.245342	0.259642
Forced expiratory volume in 1-second (FEV1)	Leg fat-free mass (right)	0.0468252	0.0642717	0.0686271	0.0786909	0.081699	0.792112	0.187717	0.558262
Forced expiratory volume in 1-second (FEV1)	Leg predicted mass (right)	0.0467789	0.0654565	0.0671886	0.0798627	0.0629364	0.916685	0.217868	0.461833
Forced expiratory volume in 1-second (FEV1)	Trunk fat-free mass	0.0590172	0.0835049	0.0923728	0.101342	0.0483424	0.617228	0.0597818	0.631211
Forced expiratory volume in 1-second (FEV1)	Trunk predicted mass	0.0588523	0.0821472	0.0926615	0.0999382	0.0597001	0.553103	0.0561843	0.696646
Forced expiratory volume in 1-second (FEV1)	Standing height	0.0703354	0.130585	0.147343	0.151595	5.77544e-05	0.443298	0.000387172	0.853127
Forced expiratory volume in 1-second (FEV1)	Average total household income before tax	0.0157321	0.0920997	0.121012	0.0978017	3.71872e-12	0.165029	5.9969e-09	0.271158
Forced expiratory volume in 1-second (FEV1)	Age completed full time education	0.0131773	0.0603184	0.0918988	0.0653041	1.80192e-06	0.114772	9.20901e-06	0.188992
Duration screen displayed	Average total household income before tax	-0.0405081	-0.167962	-0.317318	-0.178027	0.0361906	0.0767342	7.75667e-05	0.113011
Hand grip strength (right)	Average total household income before tax	0.0107953	0.0941109	0.14262	0.0984287	3.14616e-06	0.171373	2.27208e-05	0.21745
Waist circumference	Time spent watching television (TV)	0.0550009	0.151128	0.14824	0.167839	2.48689e-08	0.910774	7.53242e-06	0.459192
Waist circumference	Time spent using computer	0.000969696	0.00144337	-0.0844668	0.00300657	0.948652	1.10589e-05	6.94205e-06	1.00951e-05
Waist circumference	Current tobacco smoking	0.0311812	0.0689807	0.0984697	0.0790139	0.0117179	0.177187	5.90541e-05	0.383599
Waist circumference	Number of treatments/medications taken	0.0583231	0.0303936	0.0933927	0.0480363	0.051083	0.00216514	0.0340453	0.032566
Waist circumference	Alcohol usually taken with meals	-0.0344471	-0.198622	-0.131704	-0.206988	1.20723e-07	0.0783035	2.51203e-05	0.0521623
Waist circumference	Treatment/medication code: simvastatin	0.0395499	0.00881577	0.0704056	0.0211953	0.155072	0.0198553	0.0563135	0.0686288
Waist circumference	Fluid intelligence score	-0.0276544	-0.0306952	-0.133154	-0.037157	0.773531	0.000445217	0.000232319	0.00116771
Waist circumference	Smoking status: Current	0.0301158	0.118808	0.0857776	0.128543	0.00075249	0.281333	0.000772693	0.171074
Waist circumference	Frequency of tiredness / lethargy in last 2 weeks	0.036542	0.0249809	0.0917072	0.0365171	0.289798	0.00040818	0.000752231	0.00423248
Waist circumference	Overall health rating	0.0794152	0.120059	0.142761	0.143615	0.0636905	0.397307	0.000470792	0.975515
Waist circumference	Body fat percentage	0.211093	0.0949662	0.224184	0.155439	0.0106554	0.00505417	0.576238	0.159669
Waist circumference	Whole body fat mass	0.234175	0.158916	0.234998	0.22586	0.316127	0.310132	0.972768	0.906914
Waist circumference	Whole body fat-free mass	0.180935	0.13098	0.149536	0.182998	0.00997703	0.391522	0.154207	0.154947
Waist circumference	Whole body water mass	0.180997	0.123664	0.149904	0.175699	0.00337913	0.227452	0.157062	0.275026
Waist circumference	Basal metabolic rate	0.199448	0.134749	0.17424	0.191957	0.00416546	0.0955871	0.265578	0.494608
Waist circumference	Impedance of whole body	-0.147213	-0.0244196	-0.106774	-0.0644007	3.88146e-15	1.07875e-05	0.0417822	0.0354045
Waist circumference	Impedance of leg (right)	-0.136156	-0.0329194	-0.0706174	-0.0698005	1.19831e-12	0.0392847	0.000756997	0.966682
Waist circumference	Impedance of arm (right)	-0.125247	-0.022205	-0.106885	-0.0560278	7.53123e-15	1.84945e-06	0.332591	0.00696363
Waist circumference	Leg fat percentage (right)	0.203574	0.203811	0.226565	0.262176	0.995516	0.598081	0.325012	0.437228
Waist circumference	Leg fat mass (right)	0.233692	0.351207	0.243045	0.418016	0.230338	0.269435	0.699815	0.083605
Waist circumference	Leg fat-free mass (right)	0.189937	0.124622	0.151318	0.179163	0.00341189	0.25812	0.0796659	0.280086
Waist circumference	Leg predicted mass (right)	0.189999	0.124384	0.150743	0.178943	0.00307615	0.261133	0.0746909	0.271114
Waist circumference	Arm fat percentage (right)	0.21655	0.112946	0.206821	0.174949	0.0313658	0.0526352	0.677403	0.534698
Waist circumference	Arm fat mass (right)	0.23702	-0.00984634	0.224572	0.0578955	0.00459773	0.00700639	0.605785	0.0645401
Waist circumference	Arm fat-free mass (right)	0.180377	0.121019	0.157162	0.172881	0.0029547	0.10185	0.285634	0.512671
Waist circumference	Arm predicted mass (right)	0.180424	0.113755	0.15829	0.16563	0.00102334	0.0475989	0.310679	0.763707
Waist circumference	Trunk fat percentage	0.2003	0.0466223	0.209157	0.104069	4.93537e-05	2.47166e-05	0.691346	0.0106718
Waist circumference	Trunk fat mass	0.225757	0.118416	0.227168	0.183	0.0527728	0.0491987	0.951782	0.449044
Waist circumference	Trunk fat-free mass	0.155287	0.114155	0.125855	0.158983	0.0113494	0.564672	0.16566	0.127542
Waist circumference	Trunk predicted mass	0.15502	0.109998	0.125807	0.154751	0.0056027	0.435959	0.167765	0.182641
Waist circumference	Taking other prescription medications	0.0475193	0.00414485	0.095477	0.0187586	0.048697	0.000708743	0.00441507	0.00553266
Waist circumference	White blood cell (leukocyte) count	0.0516218	0.00393359	0.102806	0.0196975	7.98993e-15	1.36881e-08	0.0047535	2.43666e-06
Waist circumference	Neutrophill count	0.0406294	0.000250175	0.0933744	0.0129323	4.23942e-14	7.03568e-08	0.00309006	3.98909e-06
Waist circumference	Reticulocyte percentage	0.0839345	0.00314325	0.0961628	0.0279663	1.05671e-22	3.68992e-08	0.496264	8.25236e-05
Waist circumference	Reticulocyte count	0.0860172	0.00176469	0.0973919	0.0271717	2.06459e-23	2.18265e-08	0.531525	6.18362e-05
Waist circumference	Immature reticulocyte fraction	0.0743323	0.00912624	0.0982497	0.0312573	1.58937e-18	8.32272e-08	0.170364	8.00526e-05
Waist circumference	High light scatter reticulocyte percentage	0.0936403	0.000756203	0.115699	0.0283004	3.56935e-25	1.32517e-11	0.226251	5.81676e-07
Waist circumference	High light scatter reticulocyte count	0.0963896	0.00182333	0.116583	0.0301383	3.99664e-24	1.84435e-11	0.270813	9.40934e-07
Waist circumference	Diastolic blood pressure, automated reading	0.0471444	0.00620659	0.0815979	0.0207153	1.12211e-09	5.28135e-06	0.0421659	0.000305917
Waist circumference	Hip circumference	0.211506	0.060452	0.194702	0.121041	4.26444e-05	0.000316617	0.462906	0.0657688
Waist circumference	Current employment status: Unable to work because of sickness or disability	0.0320823	0.0729007	0.0760888	0.0831866	0.533956	0.962409	0.00994409	0.917168
Waist circumference	Leisure/social activities: Sports club or gym	-0.0147819	-0.0636316	-0.0997556	-0.0664844	0.0026232	0.111444	2.58065e-07	0.150179
Waist circumference	Types of physical activity in last 4 weeks: Walking for pleasure (not as a means of transport)	-0.0302592	-0.138231	-0.0943518	-0.145423	2.77334e-05	0.161316	0.000550989	0.109195
Waist circumference	Types of physical activity in last 4 weeks: None of the above	0.0348374	0.16116	0.0804247	0.172218	0.0178994	0.148135	0.00801666	0.103977
Waist circumference	Types of physical activity in last 4 weeks: Other exercises (eg: swimming, cycling, keep fit, bowling)	-0.0284028	-0.104699	-0.121511	-0.11137	0.00012734	0.520263	1.68181e-07	0.704029
Waist circumference	Types of physical activity in last 4 weeks: Strenuous sports	-0.028649	-0.162997	-0.100905	-0.169737	0.000413218	0.137758	6.35238e-05	0.104612
Waist circumference	Average total household income before tax	-0.0409081	-0.120085	-0.171043	-0.130263	5.89994e-10	0.0355769	1.78487e-09	0.0987052
Waist circumference	Job involves heavy manual or physical work	0.0290498	0.056013	0.127513	0.0654487	0.0407515	0.008956	7.17706e-05	0.0253464
Waist circumference	Age completed full time education	-0.0412551	-0.101738	-0.116805	-0.112012	2.42002e-05	0.555135	0.000684912	0.854002
Waist circumference	Usual walking pace	-0.0798574	-0.0956932	-0.104483	-0.116791	0.617448	0.804572	0.182939	0.736706
Waist circumference	Frequency of stair climbing in last 4 weeks	-0.0383144	-0.0495647	-0.0807433	-0.0590152	0.294971	0.105082	0.0121511	0.268706
Hip circumference	Time spent watching television (TV)	0.0220907	0.0937511	0.079624	0.101236	1.70064e-08	0.502977	0.000980895	0.313841
Hip circumference	Comparative height size at age 10	0.0622976	0.113773	0.0830369	0.13253	5.65537e-05	0.0882035	0.198327	0.00875371
Hip circumference	Weight	0.160049	0.124206	0.193851	0.170368	0.611375	0.323911	0.11772	0.748997
Hip circumference	Overall health rating	0.0334134	0.0840684	0.0686348	0.0947274	4.45537e-05	0.416918	0.0220382	0.180253
Hip circumference	Body fat percentage	0.118661	0.145794	0.143213	0.180353	0.375428	0.936594	0.207699	0.280155
Hip circumference	Whole body fat-free mass	0.137694	0.141108	0.158979	0.181003	0.892264	0.499319	0.300552	0.441563
Hip circumference	Whole body water mass	0.137463	0.128559	0.159325	0.16839	0.722361	0.242935	0.288029	0.750492
Hip circumference	Basal metabolic rate	0.14785	0.142078	0.17059	0.184821	0.849944	0.361594	0.283574	0.672556
Hip circumference	Impedance of whole body	-0.0905116	-0.021839	-0.0891334	-0.0459234	1.76423e-07	0.000155324	0.938937	0.0219007
Hip circumference	Impedance of leg (right)	-0.0961929	-0.0309675	-0.070011	-0.0566447	3.9384e-06	0.0303631	0.140741	0.486735
Hip circumference	Impedance of arm (right)	-0.0671589	-0.0233758	-0.0835735	-0.0409131	1.08563e-05	0.000280423	0.337547	0.0133256
Hip circumference	Leg fat percentage (right)	0.103726	0.178102	0.141075	0.208474	0.00168217	0.166336	0.0516189	0.0175244
Hip circumference	Leg fat mass (right)	0.137494	0.367037	0.175898	0.406876	1.11836e-06	6.88606e-05	0.0631864	4.54082e-06
Hip circumference	Leg fat-free mass (right)	0.146439	0.129038	0.15665	0.171385	0.579468	0.38824	0.623634	0.668599
Hip circumference	Leg predicted mass (right)	0.146512	0.136682	0.15624	0.179049	0.756233	0.544324	0.640172	0.510766
Hip circumference	Arm fat percentage (right)	0.1214	0.180288	0.127726	0.215615	0.0675563	0.122543	0.751596	0.0147738
Hip circumference	Arm fat-free mass (right)	0.131902	0.144334	0.15982	0.182606	0.618836	0.558543	0.166263	0.424782
Hip circumference	Arm predicted mass (right)	0.131794	0.118891	0.159245	0.157132	0.611927	0.133796	0.173867	0.941896
Hip circumference	Trunk fat percentage	0.117699	0.0773681	0.13956	0.111657	0.184434	0.0517171	0.246448	0.410552
Hip circumference	Trunk fat-free mass	0.120445	0.137445	0.143121	0.172505	0.394309	0.801317	0.254203	0.226437
Hip circumference	Trunk predicted mass	0.12069	0.128952	0.142098	0.16408	0.679687	0.560406	0.281734	0.366101
Hip circumference	Immature reticulocyte fraction	0.02794	0.00561368	0.0733175	0.0147382	3.38274e-07	2.74756e-06	0.00218286	5.87614e-05
Hip circumference	High light scatter reticulocyte percentage	0.0300316	0.00164645	0.0788322	0.0113574	4.25845e-09	9.381e-08	0.00114712	3.91928e-06
Hip circumference	High light scatter reticulocyte count	0.0291989	0.0020842	0.0757121	0.0115617	3.34944e-08	3.45125e-07	0.00194967	1.12959e-05
Hip circumference	Waist circumference	0.121368	0.189865	0.176112	0.225183	0.0786664	0.732637	0.00497816	0.246416
Hip circumference	Average total household income before tax	-0.0128151	-0.0534041	-0.0849854	-0.0557056	2.36728e-05	0.130632	0.000132098	0.165326
Standing height	Time spent watching television (TV)	-0.0112733	-0.0345783	-0.0453184	-0.0364476	3.7072e-07	0.223651	1.16579e-05	0.32175
Standing height	Drive faster than motorway speed limit	0.0104796	0.015285	0.0446515	0.0195144	0.165958	0.000173035	1.99759e-06	0.00148943
Standing height	Alcohol usually taken with meals	0.0105256	0.0594363	0.0439613	0.0636786	1.40091e-07	0.242378	0.000520684	0.141779
Standing height	Comparative height size at age 10	0.141293	0.0308001	0.149212	0.071704	0.00235986	0.00124332	0.339869	0.0389427
Standing height	Forced expiratory volume in 1-second (FEV1), Best measure	0.0779815	0.0160022	0.0938785	0.0391563	3.72494e-12	5.85458e-12	0.0555181	3.35568e-06
Standing height	Forced vital capacity (FVC), Best measure	0.0972428	0.00791409	0.109231	0.0364683	2.2347e-14	8.93436e-14	0.167579	2.84666e-07
Standing height	Weight	0.0796769	0.0647864	0.0759315	0.0884158	0.0286909	0.226747	0.61959	0.194279
Standing height	Whole body fat-free mass	0.117301	0.0483152	0.119907	0.0824928	4.39749e-10	6.05865e-09	0.744565	0.00396115
Standing height	Whole body water mass	0.116262	0.0474596	0.119859	0.081346	3.64734e-10	3.42376e-09	0.652627	0.00287206
Standing height	Basal metabolic rate	0.110149	0.0556995	0.111486	0.087872	7.35883e-08	1.54068e-06	0.866403	0.0533752
Standing height	Leg fat percentage (right)	-0.0179774	-0.0207853	-0.0336579	-0.0245341	0.36382	0.0749491	0.0262362	0.215359
Standing height	Leg fat-free mass (right)	0.10136	0.045876	0.10556	0.0755843	1.30334e-09	3.30885e-08	0.590481	0.00838023
Standing height	Leg predicted mass (right)	0.101375	0.0466668	0.10582	0.0763794	1.77404e-09	3.65008e-08	0.56784	0.00922252
Standing height	Arm fat-free mass (right)	0.105242	0.0487491	0.109427	0.0795459	2.46457e-08	1.85353e-07	0.594324	0.0146101
Standing height	Arm predicted mass (right)	0.105352	0.0409946	0.10886	0.0718222	3.63555e-10	8.91344e-09	0.658051	0.00281927
Standing height	Trunk fat mass	0.0485668	0.0503022	0.0384981	0.0652096	0.706086	0.138931	0.168364	0.00114672
Standing height	Forced vital capacity (FVC)	0.091214	0.0113649	0.0995986	0.0382289	1.02525e-14	1.78989e-13	0.283752	9.6514e-07
Standing height	Forced expiratory volume in 1-second (FEV1)	0.0745099	0.016626	0.0850509	0.0388069	1.88672e-13	1.21755e-11	0.167155	1.10608e-05
Standing height	Hand grip strength (right)	0.0514086	0.00243307	0.0535632	0.0181373	6.10781e-13	3.98697e-08	0.760138	0.000224922
Standing height	Hip circumference	0.0512583	0.0363098	0.0485401	0.0519718	0.00211563	0.12522	0.704283	0.676811
Standing height	Average total household income before tax	0.0154583	0.0494054	0.0778379	0.0550306	1.23545e-13	0.00351769	1.32879e-12	0.0206805
Standing height	Job involves mainly walking or standing	-0.0111544	-0.014191	-0.0486588	-0.0160268	0.354929	0.000362252	5.38486e-05	0.00081612
Standing height	Job involves heavy manual or physical work	-0.00999681	-0.0186933	-0.0479788	-0.0202047	0.0272914	0.00509691	0.000119802	0.00847873
Standing height	Age completed full time education	0.015016	0.0392243	0.0755411	0.0447255	7.64048e-07	0.000129161	4.68678e-13	0.00136244
Standing height	Usual walking pace	0.014047	0.017287	0.0355333	0.0225166	0.448907	0.0203631	0.0017085	0.103584
Types of physical activity in last 4 weeks: Walking for pleasure (not as a means of transport)	Alcohol usually taken with meals	0.242793	0.49268	0.937467	0.562041	0.130773	0.0443308	0.000170676	0.105054
Types of physical activity in last 4 weeks: Other exercises (eg: swimming, cycling, keep fit, bowling)	Average total household income before tax	0.203111	0.2993	0.670184	0.357535	0.434102	0.0192092	0.00203301	0.0633414
Types of physical activity in last 4 weeks: Strenuous sports	Average total household income before tax	0.310173	0.435552	0.76832	0.523803	0.352827	0.0847273	0.0239688	0.229481
Average total household income before tax	Time spend outdoors in summer	-0.348356	-0.0871332	-0.250106	-0.183506	1.22738e-07	0.00337444	0.0880197	0.2698
Average total household income before tax	Time spent watching television (TV)	-0.478402	-0.284157	-0.446484	-0.416989	0.000714049	0.00787894	0.57989	0.658275
Average total household income before tax	Time spent using computer	0.344833	0.099046	0.294398	0.197014	1.4763e-06	0.0010792	0.412292	0.131065
Average total household income before tax	Drive faster than motorway speed limit	0.310509	0.0260296	0.256625	0.114375	1.57447e-07	7.79199e-05	0.301385	0.0248937
Average total household income before tax	Nap during day	-0.0849329	-0.00916677	-0.176541	-0.0316871	0.0758996	1.90706e-05	0.105987	0.000640187
Average total household income before tax	Current tobacco smoking	-0.241811	-0.141954	-0.182768	-0.208456	0.0518812	0.467681	0.228356	0.672687
Average total household income before tax	Alcohol usually taken with meals	0.456463	0.582916	0.511682	0.71218	0.327531	0.594257	0.39832	0.153965
Average total household income before tax	Sitting height	0.217559	0.0357286	0.222135	0.0980144	4.23661e-07	2.31713e-05	0.935093	0.00700811
Average total household income before tax	Fluid intelligence score	0.600978	0.162636	0.446982	0.332417	1.48696e-10	0.000487842	0.0678702	0.191902
Average total household income before tax	Smoking status: Never	0.187106	0.109583	0.201756	0.163331	0.101016	0.0497001	0.787731	0.460463
Average total household income before tax	Forced expiratory volume in 1-second (FEV1), Best measure	0.339003	0.0359926	0.265993	0.132326	2.70904e-11	1.13823e-06	0.256157	0.00800569
Average total household income before tax	Forced vital capacity (FVC), Best measure	0.338704	0.0401986	0.261302	0.136448	9.80635e-10	1.17622e-06	0.238633	0.0108242
Average total household income before tax	Frequency of tiredness / lethargy in last 2 weeks	-0.261058	-0.0378306	-0.204992	-0.109729	1.42766e-08	0.000460885	0.240161	0.0629212
Average total household income before tax	Body mass index (BMI)	-0.302437	-0.0688054	-0.312461	-0.152305	4.50446e-06	1.27302e-07	0.880087	0.0014989
Average total household income before tax	Overall health rating	-0.431969	-0.113589	-0.337754	-0.233403	1.28912e-09	3.07913e-05	0.0743853	0.0778928
Average total household income before tax	Body fat percentage	-0.3122	-0.061997	-0.297989	-0.148233	7.54012e-07	6.70867e-09	0.821188	0.000954233
Average total household income before tax	Whole body fat mass	-0.233487	-0.0555279	-0.256003	-0.119697	0.000715326	3.37075e-06	0.731554	0.00451165
Average total household income before tax	Leg fat percentage (right)	-0.409225	-0.0926366	-0.36233	-0.206075	3.44285e-09	2.26608e-08	0.497637	0.00320517
Average total household income before tax	Leg fat mass (right)	-0.282088	-0.0714533	-0.302914	-0.149248	5.48285e-05	1.30209e-06	0.759975	0.0033212
Average total household income before tax	Arm fat percentage (right)	-0.290352	-0.0556818	-0.271042	-0.135793	8.99488e-07	9.89716e-07	0.760153	0.00467709
Average total household income before tax	Arm fat mass (right)	-0.220702	-0.0462652	-0.248689	-0.106849	0.000602938	6.01751e-06	0.671074	0.00375613
Average total household income before tax	Trunk fat percentage	-0.255905	-0.0438758	-0.256588	-0.11433	1.54948e-05	1.08082e-07	0.991183	0.0012956
Average total household income before tax	Trunk fat mass	-0.195196	-0.0477488	-0.223195	-0.101182	0.00496045	2.00016e-05	0.662719	0.00827495
Average total household income before tax	White blood cell (leukocyte) count	-0.268516	-0.00441132	-0.205544	-0.0784006	5.74696e-11	3.06077e-07	0.261137	0.00221086
Average total household income before tax	Neutrophill count	-0.249896	0.000599996	-0.173121	-0.0681691	2.81153e-10	1.00251e-05	0.167443	0.0115468
Average total household income before tax	Forced vital capacity (FVC)	0.297515	0.0359818	0.203859	0.120684	5.46987e-09	7.03096e-05	0.122579	0.066889
Average total household income before tax	Forced expiratory volume in 1-second (FEV1)	0.310982	0.0317134	0.217062	0.120191	1.34005e-11	8.42371e-06	0.103141	0.029253
Average total household income before tax	Waist circumference	-0.244572	-0.0531764	-0.253362	-0.120453	1.70258e-05	7.84872e-07	0.880151	0.00266986
Average total household income before tax	Standing height	0.288531	0.0700907	0.29204	0.152274	1.03614e-05	7.1945e-08	0.95513	0.00220047
Average total household income before tax	Leisure/social activities: Sports club or gym	0.22933	0.314088	0.240109	0.379674	0.30546	0.399943	0.811574	0.129431
Average total household income before tax	Types of physical activity in last 4 weeks: Other exercises (eg: swimming, cycling, keep fit, bowling)	0.268466	0.218451	0.236291	0.295009	0.509866	0.823107	0.516951	0.489534
Average total household income before tax	Types of physical activity in last 4 weeks: Strenuous sports	0.178608	0.243735	0.238781	0.2951	0.523571	0.962979	0.189156	0.611635
Average total household income before tax	Job involves mainly walking or standing	-0.488109	-0.180511	-0.401884	-0.316065	0.000145096	0.0122642	0.184536	0.364027
Average total household income before tax	Job involves heavy manual or physical work	-0.489027	-0.178402	-0.432121	-0.314213	0.000647368	0.0116888	0.411236	0.26969
Average total household income before tax	Age completed full time education	0.539523	0.222582	0.488329	0.375133	2.18156e-05	0.000711241	0.396641	0.182125
Average total household income before tax	Usual walking pace	0.323567	0.046613	0.209764	0.138619	1.91363e-08	0.00503125	0.0298975	0.253671
Average total household income before tax	Frequency of stair climbing in last 4 weeks	0.145339	0.0350355	0.207343	0.0770739	0.000603363	3.96224e-05	0.188148	0.0034724
Job involves mainly walking or standing	Average total household income before tax	-0.26647	-0.355998	-0.669628	-0.429413	0.411811	0.0135492	0.00162242	0.0797921
Job involves mainly walking or standing	Job involves heavy manual or physical work	0.422654	-0.451889	0.61416	-0.332103	0.0359312	0.0113654	0.200451	0.0310608
Job involves mainly walking or standing	Age completed full time education	-0.280312	-0.244668	-0.420801	-0.321964	0.742795	0.141801	0.247314	0.448712
Job involves heavy manual or physical work	Time spend outdoors in summer	0.203224	0.0874409	0.352741	0.145708	0.0920226	0.00065439	0.0605917	0.0141722
Job involves heavy manual or physical work	Average total household income before tax	-0.220595	-0.368692	-0.577819	-0.429246	0.0483428	0.0381079	0.000350557	0.164415
Job involves heavy manual or physical work	Age completed full time education	-0.261741	-0.297271	-0.391885	-0.369361	0.718617	0.371882	0.163429	0.844798
Age completed full time education	Time spent watching television (TV)	-0.207093	-0.261534	-0.367139	-0.318303	0.291636	0.0990394	0.00557174	0.473556
Age completed full time education	Time spent using computer	0.110397	0.061331	0.297405	0.0935731	0.116605	8.3645e-06	0.000427805	0.000211016
Age completed full time education	Alcohol usually taken with meals	0.206607	0.639422	0.496171	0.698637	0.000234202	0.281639	8.61351e-05	0.141297
Age completed full time education	Smoking status: Never	0.0910968	0.0934494	0.179715	0.12028	0.940339	0.0690057	0.051325	0.230881
Age completed full time education	Body mass index (BMI)	-0.177085	-0.0744902	-0.253756	-0.122846	0.00147092	4.81929e-05	0.140489	0.00472486
Age completed full time education	Overall health rating	-0.179226	-0.13284	-0.222765	-0.181796	0.272903	0.118633	0.424441	0.500619
Age completed full time education	Tobacco smoking: Never smoked	0.0770291	0.0378912	0.355267	0.0607783	0.45095	0.00045931	0.000844448	0.00159428
Age completed full time education	Home location - north co-ordinate (rounded)	-0.0819192	-0.151561	-0.235118	-0.173236	0.0180836	0.0783307	0.00034947	0.207528
Age completed full time education	Body fat percentage	-0.167847	-0.0676468	-0.253049	-0.113413	0.000425925	9.88836e-05	0.111383	0.00456103
Age completed full time education	Whole body fat mass	-0.152012	-0.0676014	-0.22027	-0.108928	0.00301976	0.000990133	0.191864	0.020434
Age completed full time education	Leg fat percentage (right)	-0.209756	-0.0921149	-0.29674	-0.14963	0.000296534	2.52522e-05	0.117512	0.00371393
Age completed full time education	Leg fat mass (right)	-0.178298	-0.0830953	-0.255733	-0.131791	0.00196094	0.00027557	0.151982	0.0120888
Age completed full time education	Arm fat percentage (right)	-0.155263	-0.059155	-0.226484	-0.101393	0.000543039	0.000443087	0.182711	0.0109007
Age completed full time education	Arm fat mass (right)	-0.146694	-0.0596768	-0.210097	-0.0995123	0.00233369	0.00128807	0.230512	0.022247
Age completed full time education	Trunk fat percentage	-0.139405	-0.0487249	-0.209458	-0.086517	0.000484348	0.00040611	0.16862	0.00863979
Age completed full time education	Waist circumference	-0.143291	-0.0619909	-0.225376	-0.100872	0.00300226	0.000952824	0.132411	0.0144882
Age completed full time education	Leisure/social activities: Sports club or gym	0.0817606	0.190645	0.190896	0.214859	0.0747154	0.997182	0.0127603	0.745302
Age completed full time education	Leisure/social activities: Religious group	0.141052	0.745331	0.282849	0.786167	2.29987e-06	0.000641091	0.00794876	0.000296374
Age completed full time education	Types of physical activity in last 4 weeks: Strenuous sports	0.0679482	0.2088	0.24982	0.229141	0.0685104	0.633404	1.96163e-05	0.814949
Age completed full time education	Average total household income before tax	0.248102	0.370376	0.50279	0.441225	0.0310457	0.0369741	4.94112e-06	0.368466
Age completed full time education	Job involves mainly walking or standing	-0.230649	-0.156513	-0.323054	-0.219886	0.309155	0.0527092	0.142324	0.254928
Age completed full time education	Job involves heavy manual or physical work	-0.247527	-0.175982	-0.380124	-0.244087	0.415765	0.0382144	0.0376422	0.189662
Age completed full time education	Usual walking pace	0.128151	0.0764282	0.233257	0.113648	0.146656	0.00214156	0.0257421	0.0254911
Usual walking pace	Time spent watching television (TV)	-0.0718319	-0.218538	-0.305331	-0.237386	0.00140746	0.215283	0.000135628	0.349172
Usual walking pace	Time spent using computer	0.0268696	0.0448632	0.268364	0.0536877	0.444331	0.000420026	8.45636e-05	0.000823078
Usual walking pace	Alcohol usually taken with meals	0.0642244	0.464697	0.372275	0.483994	8.60088e-05	0.459713	7.38255e-05	0.383012
Usual walking pace	Body mass index (BMI)	-0.148475	-0.0969236	-0.33528	-0.137258	0.264027	0.000349465	0.0127029	0.00467372
Usual walking pace	Weight	-0.109751	-0.0941789	-0.253292	-0.123657	0.669721	0.00612967	0.0264271	0.0318753
Usual walking pace	Overall health rating	-0.115055	-0.18009	-0.221357	-0.211055	0.250995	0.526711	0.0499141	0.882559
Usual walking pace	Body fat percentage	-0.150069	-0.0718177	-0.316407	-0.112599	0.0926542	9.17951e-05	0.0196542	0.00206475
Usual walking pace	Whole body fat mass	-0.140862	-0.115962	-0.29417	-0.154163	0.575521	0.00347414	0.0273437	0.0295832
Usual walking pace	Leg fat percentage (right)	-0.157568	-0.108373	-0.361823	-0.151257	0.319389	6.0278e-05	0.0043357	0.00175575
Usual walking pace	Leg fat mass (right)	-0.144782	-0.123272	-0.341712	-0.162571	0.639953	0.00052787	0.00541393	0.00713984
Usual walking pace	Arm fat percentage (right)	-0.143683	-0.0728499	-0.28178	-0.111841	0.10953	0.00083938	0.0514071	0.00982207
Usual walking pace	Arm fat mass (right)	-0.140637	-0.0827997	-0.288931	-0.120937	0.183951	0.00123869	0.040342	0.0119715
Usual walking pace	Trunk fat percentage	-0.134192	-0.056753	-0.283394	-0.0930835	0.0625067	0.000250425	0.0325101	0.00329491
Usual walking pace	Waist circumference	-0.13502	-0.104778	-0.279711	-0.14134	0.489072	0.00324422	0.0287683	0.0277948
Usual walking pace	Hip circumference	-0.106789	-0.0665774	-0.228448	-0.0952251	0.252539	0.00256325	0.0448088	0.017335
Usual walking pace	Types of physical activity in last 4 weeks: Walking for pleasure (not as a means of transport)	0.0658724	0.373718	0.295413	0.393477	0.00786894	0.539093	0.000105673	0.452644
Usual walking pace	Average total household income before tax	0.0883902	0.317802	0.321896	0.343874	5.89426e-07	0.959036	0.00158669	0.789106
Usual walking pace	Age completed full time education	0.0821056	0.224973	0.285491	0.249284	0.00183039	0.363174	0.000514032	0.601716
