# Supplementary material for: Partner choice, confounding and trait convergence all contribute to phenotypic partner similarity
Source: Nat Hum Behav. 2023 Mar 16;7(5):776–89. doi: 10.1038/s41562-022-01500-w (PMC10202815; doi:10.1038/s41562-022-01500-w)
Supplement: Supplementary file 8 — Summary of the linear regression results comparing different mediated and total effects between traits across partners. P values come from a normal linear regression of this model of the form V ≈ ω + 0. [file 41562_2022_1500_MOESM8_ESM.xlsx]

## Sheet: Supp Table 5 two-trait summary
Variable (V)		SE	p-value	R2
	0.593941	0.013169	3.2e-251	0.651731
	0.617575	0.010114	< 5E-300	0.774278
	0.769167	0.013218	< 5E-300	0.75701
